# Supplementary material for: Revision of the world species of Zambion (Hymenoptera, Ichneumonidae, Tryphoninae)
Source: Zookeys. 2011 Dec 23;(159):19–48. doi: 10.3897/zookeys.159.2219 (PMC3253635; doi:10.3897/zookeys.159.2219)
Supplement: XML Treatment for Zambion [file zookeys.159.2219-treatment1.xml]

<!DOCTYPE tp:taxon-treatment
  PUBLIC "-//TaxonX//DTD Taxonomic Treatment Publishing DTD v0 20100105//EN" "tax-treatment-NSO.dtd">
<tp:taxon-treatment xmlns:tp="http://www.plazi.org/taxpub"><tp:treatment-meta><mixed-citation publication-type="journal"><person-group><name><surname>Bennett</surname><given-names>Andrew M.R.</given-names></name><name><surname>Barnes</surname><given-names>Diana I.</given-names></name></person-group><article-title>Revision of the world species of 
                    <italic>Zambion</italic> (Hymenoptera, Ichneumonidae, Tryphoninae)</article-title><source>Zookeys</source><day>23</day><month>12</month><year>2011</year><volume>2011</volume><issue>159</issue><fpage>19</fpage><lpage>48</lpage><pub-id pub-id-type="doi">10.3897/zookeys.159.2219</pub-id></mixed-citation></tp:treatment-meta><tp:nomenclature><tp:taxon-name>
                        <tp:taxon-name-part taxon-name-part-type="genus">Zambion</tp:taxon-name-part>
                        <object-id xmlns:xlink="http://www.w3.org/1999/xlink" xlink:type="simple">http://species-id.net/wiki/Zambion</object-id>
                    </tp:taxon-name><tp:taxon-authority>Kasparyan</tp:taxon-authority><tp:nomenclature-citation-list><tp:nomenclature-citation><tp:taxon-name>Zambion</tp:taxon-name><comment> Kasparyan, 1993: 86. Type: <italic><tp:taxon-name>Zambion monodon</tp:taxon-name></italic> Kasparyan. By monotypy.</comment></tp:nomenclature-citation></tp:nomenclature-citation-list></tp:nomenclature><tp:treatment-sec sec-type="Diagnosis"><title>Diagnosis.</title><p>Differentiated from other genera of <tp:taxon-name>Tryphoninae</tp:taxon-name> by combination of both of the following characters: 1) unidentate mandibles (<xref ref-type="fig" rid="F7">Fig. 22</xref>); 2) supra-antennal area with a medial horn (not a vertical lamella) slightly ventral to medial ocellus (<xref ref-type="fig" rid="F6">Figs 16–21</xref>, <xref ref-type="fig" rid="F7">24–27</xref>). <italic><tp:taxon-name>Zambion</tp:taxon-name></italic> would most easily be mistaken for <italic><tp:taxon-name>Ibornia</tp:taxon-name></italic> Seyrig, but <italic><tp:taxon-name>Ibornia</tp:taxon-name></italic> has a supra-antennal vertical lamella instead of a horn and T1 and T2 are fused (not fused in <italic><tp:taxon-name>Zambion</tp:taxon-name></italic>).</p></tp:treatment-sec><tp:treatment-sec sec-type="Description"><title>Description.</title><p><bold>Adult.</bold> Fore wing length 4.9 to 7.2 mm. Clypeus separated from supraclypeal area by a strong groove (most species) (<xref ref-type="fig" rid="F5">Fig. 11</xref>) or weakly separated in <italic><tp:taxon-name>Zambion hirtum</tp:taxon-name></italic> Delobel (<xref ref-type="fig" rid="F5">Fig. 10</xref>); strongly convex or moderately flat in profile; not divided into dorsal and ventral faces by a transverse line (most species) (<xref ref-type="fig" rid="F5">Fig. 11</xref>) or divided (<xref ref-type="fig" rid="F5">Fig. 12</xref>). Apical edge of clypeus not projecting ventroanteriorly in lateral view, truncate to slightly convex medially in anterior view, without a pair of medial denticles. Mandible unidentate (<xref ref-type="fig" rid="F7">Fig. 22</xref>), outer face (anterior surface) basally flat and coarsely punctate (not inflated and impunctate as in <italic><tp:taxon-name>Ctenochira</tp:taxon-name></italic>). Glossa slightly to strongly elongated (<xref ref-type="fig" rid="F5">Fig. 15</xref>). Posterior mandibular condyles separated by greater width than inner margins of eyes at level of clypeal foveae. Malar space 0.4 to 0.7 times basal width of mandible. Occipital carina present only dorsally (between inner margins of eyes), therefore not joining hypostomal carina, the latter not directed posteriorly into a tooth. Supra-antennal area with or without a glabrous depression, if present then just as a deep dimple directly ventral to medial ocellus, not an elongate groove as in <italic><tp:taxon-name>Cosmoconus</tp:taxon-name></italic> Förster. Supra-antennal area with a medial horn (<xref ref-type="fig" rid="F6">Figs 16–21</xref>, <xref ref-type="fig" rid="F7">24–27</xref>). Vertex posterior to medial ocellus without a rounded, conical protuberance. Distance between inner edges of toruli 0.1 to 0.4 times width of one torulus.</p><p>Dorsal edge of pronotum (seen in dorsal view) strongly thickened laterally (<xref ref-type="fig" rid="F8">Fig. 28</xref>). Epomia present only as a slight sharpening of ventroanterior ridge of pronotum (not crossing pronotal groove) (<xref ref-type="fig" rid="F8">Figs 30–31</xref>). Notaulus weak (<xref ref-type="fig" rid="F8">Fig. 29</xref>) or absent. Subtegular ridge slightly protruding laterally, not extending dorsally as a vertical lamina that nearly touches tegula, without a posterior longitudinal slot. Epicnemial carina not joined by an auxiliary carina that extends from anterior edge of mesopleuron. Vertical portion of epicnemial carina close to anterior edge of mesopleuron and dorsally curving anteriorly to meet anterior edge of mesopleuron (<xref ref-type="fig" rid="F8">Figs 32–33</xref>). Longitudinal carinae of mesopleuron and mesoscutum (as in <italic><tp:taxon-name>Ibornia</tp:taxon-name></italic>) absent. Sternaulus weak and wide<!--PageBreak--> to 0.2 to 0.3 length of mesopleuron. Angular flange on posterolateral edges of mesoscutum and associated ‘axillary tongue’ both present and strongly angulate. Scutellum completely black (most species), completely yellow (<italic><tp:taxon-name>Zambion hirtum</tp:taxon-name></italic> and <italic><tp:taxon-name>Zambion kasparyani</tp:taxon-name></italic>) or black with yellow apically (<italic><tp:taxon-name>Zambion monodon</tp:taxon-name></italic>), lateral carinae present only basally or up to 0.5. Propodeum with all carinae present except anterior transverse carina completely absent in all species (<xref ref-type="fig" rid="F9">Fig. 34</xref>), medial longitudinal carinae absent anteriorly in <italic><tp:taxon-name>Zambion wahli</tp:taxon-name></italic> and <italic><tp:taxon-name>Zambion broadi</tp:taxon-name></italic> and posterior transverse carina interrupted medially in the males of <italic><tp:taxon-name>Zambion wahli</tp:taxon-name></italic> and <italic><tp:taxon-name>Zambion broadi</tp:taxon-name></italic>. Posterior transverse carina angulate where it intercepts medial longitudinal carinae (<xref ref-type="fig" rid="F9">Fig. 34</xref>). Foretibia with a strong tooth on apex of anterior side or tooth weak to absent. Trochantelli not fused on middle and hind legs. Hind tarsal claws stoutly pectinate in basal 0.4 to 0.6. Fore wing vein 3rs-m present. Cell 1 + 2Rs subrectangular or subrhombic, width not greater than 1.4 times height, petiolate anteriorly. Fore wing vein 2m-cu with an angulation (zig-zag) that is strong in most species (<xref ref-type="fig" rid="F9">Figs 38–39</xref>) or weak (<xref ref-type="fig" rid="F3">Fig. 7</xref>) and with one wide or two narrowly spaced bullae. Fore wing hyaline basally and infumate apically (<xref ref-type="fig" rid="F9">Figs 38–39</xref>) or completely moderately infumate (<xref ref-type="fig" rid="F3">Figs 7</xref>–<xref ref-type="fig" rid="F4">8</xref>).</p><p>T1 gradually widening from anterior to posterior, 1.2 to 1.8 times as long as posterior width, with moderate anterolateral projections (as seen in dorsal view). Glymma present as a depression ventral to anterolateral projections. Dorsal longitudinal carinae of T1 present basally or extending up to 0.7 of segment. Dorsolateral longitudinal carinae of T1 present (most species) or absent; if present, not extending posterior to spiracle (<xref ref-type="fig" rid="F10">Figs 40, 41</xref>) or extending up to 0.7 of segment, not bifurcated into two branches above and below spiracle. Spiracle of T1 just anterior to middle. T1 and T2 not fused. T2 without a postmedial transverse groove or grooves that delineate anterolateral corners. T2 to T4 completely yellow/orange, completely black, or black with yellow at posterior of each segment. Laterotergites wide (<xref ref-type="fig" rid="F10">Fig. 42</xref>), of MS3 divided from tergite by a crease, of MS4 not divided. T7 and T8 not turned anteriorly under metasoma. Ovipositor straight, about equal to apical height of metasoma or a little shorter, carrying one egg (<xref ref-type="fig" rid="F2">Figs 5</xref>, <xref ref-type="fig" rid="F10">45</xref>) or no eggs, dorsal valve tapered to a sharp point (<xref ref-type="fig" rid="F10">Fig. 44</xref>). Ovipositor sheath in profile, widest basally, gradually tapering from base to apex, flexible from 0.3 to 0.6.</p><p>Body polished, face and supraclypeal area coarsely punctate (<xref ref-type="fig" rid="F5">Figs 10–15</xref>); pronotum, mesopleuron and metapleuron with fine, sparse, but distinct punctures (<xref ref-type="fig" rid="F8">Figs 30–33</xref>); all other body regions almost impunctate (<xref ref-type="fig" rid="F9">Figs 34–37</xref>, <xref ref-type="fig" rid="F10">40–43</xref>). Body covered in dense setae, particularly long on supraclypeal area, shorter on pleura of mesosoma and metasomal tergites.</p><p><bold>Mature larva.</bold> Unknown.</p><p><bold>Egg.</bold> (<xref ref-type="fig" rid="F10">Fig. 45</xref>): Stalk apical, anchor unknown, surface reticulate. Egg known only for <italic><tp:taxon-name>Zambion monodon</tp:taxon-name></italic> (holotype).</p></tp:treatment-sec><tp:treatment-sec sec-type="Hosts"><title>Hosts.</title><p>Unknown, but probably parasitoids of tenthredinoid sawflies (<tp:taxon-name>Hymenoptera</tp:taxon-name>) (see Introduction).</p></tp:treatment-sec><tp:treatment-sec sec-type="Distribution"><title>Distribution.</title><p>Afrotropical (Republic of Congo, Uganda, Kenya, Zambia and Angola).</p></tp:treatment-sec><tp:treatment-sec sec-type="Species included"><title>Species included.</title><p><italic><tp:taxon-name>Zambion monodon</tp:taxon-name></italic>, <italic><tp:taxon-name>Zambion hirtum</tp:taxon-name></italic> Delobel and five new species described below.</p></tp:treatment-sec><tp:treatment-sec sec-type="Comments"><title>Comments.</title><p><italic><tp:taxon-name>Zambion</tp:taxon-name></italic>, <italic><tp:taxon-name>Ibornia</tp:taxon-name></italic> and <italic><tp:taxon-name>Thibetoides</tp:taxon-name></italic> are all closely related based on seven synapomorphies, especially the thickened dorsoposterior corner of the pronotum and the supra-antennal prominence (<xref ref-type="bibr" rid="B1">Bennett 2002</xref>). <xref ref-type="bibr" rid="B20">Kasparyan (1993)</xref> speculated that <italic><tp:taxon-name>Zambion</tp:taxon-name></italic> and <italic><tp:taxon-name>Ibornia</tp:taxon-name></italic> must be sister genera because of the unidentate mandibles and because they are both Afrotropical, but <xref ref-type="bibr" rid="B1">Bennett (2002)</xref> found that <italic><tp:taxon-name>Ibornia</tp:taxon-name></italic> and <italic><tp:taxon-name>Thibetoides</tp:taxon-name></italic> are sister taxa based on seven characters including the fusion of T1 and T2 and the ventral curving of T7 and T8 under the metasoma which makes <italic><tp:taxon-name>Zambion</tp:taxon-name></italic> the sister of these two genera.</p></tp:treatment-sec><tp:treatment-sec sec-type="Key to the world species of Zambion"><title>Key to the world species of <italic><tp:taxon-name>Zambion</tp:taxon-name></italic></title><table-wrap content-type="key" position="float" orientation="portrait"><table><tbody><tr><td rowspan="1" colspan="1">1</td><td rowspan="1" colspan="1">Longitudinal lamella present between toruli (<xref ref-type="fig" rid="F7">Fig. 23</xref>). Mesosoma yellow to orange (<xref ref-type="fig" rid="F2">Fig. 4</xref>) AND head with dark markings dorsally (<xref ref-type="fig" rid="F6">Fig. 16</xref>)</td><td rowspan="1" colspan="1"><italic><tp:taxon-name>Zambion hirtum</tp:taxon-name></italic> Delobel</td></tr><tr><td rowspan="1" colspan="1">–</td><td rowspan="1" colspan="1">Lamella absent between toruli. Mesosoma with dark markings (<xref ref-type="fig" rid="F3">Figs 5</xref>-<xref ref-type="fig" rid="F4">9</xref>), OR if mesosoma completely yellow to orange (<xref ref-type="fig" rid="F11">Fig. 46</xref>), then head also yellow to orange, without dark markings dorsally near ocelli and horn (<xref ref-type="fig" rid="F11">Fig. 47</xref>)</td><td rowspan="1" colspan="1">2</td></tr><tr><td rowspan="1" colspan="1">2(1)</td><td rowspan="1" colspan="1">Propodeum lacking a ventral transverse carina extending from metasomal foramen to pleural carina (<xref ref-type="fig" rid="F9">Figs 36</xref>, <xref ref-type="fig" rid="F11">48</xref>)</td><td rowspan="1" colspan="1">3</td></tr><tr><td rowspan="1" colspan="1">–</td><td rowspan="1" colspan="1">Propodeum with a ventral transverse carina extending from metasomal foramen to pleural carina (<xref ref-type="fig" rid="F9">Figs 35, 37</xref>)</td><td rowspan="1" colspan="1">4</td></tr><tr><td rowspan="1" colspan="1">3(2)</td><td rowspan="1" colspan="1">Mesopleuron with dorsal half black and ventral half yellow (<xref ref-type="fig" rid="F2">Fig. 5</xref>). Notaulus weak, but present</td><td rowspan="1" colspan="1"><italic><tp:taxon-name>Zambion monodon</tp:taxon-name></italic> Kasparyan</td></tr><tr><td rowspan="1" colspan="1">–</td><td rowspan="1" colspan="1">Mesopleuron completely yellow (<xref ref-type="fig" rid="F11">Fig. 46</xref>). Notaulus absent</td><td rowspan="1" colspan="1"><italic><tp:taxon-name>Zambion kasparyani</tp:taxon-name></italic> sp. n.</td></tr><tr><td rowspan="1" colspan="1">4(2)</td><td rowspan="1" colspan="1">Propodeum with medial longitudinal carinae absent or incomplete anterior to posterior transverse carina. Supra-antennal area with a long, sub-parallel-sided/ weakly tapering horn in dorsal view (<xref ref-type="fig" rid="F6">Figs 20, 21</xref>), length 1.2 to 1.3 times width of pedicel at midheight in lateral view (<xref ref-type="fig" rid="F7">Fig. 27</xref>)</td><td rowspan="1" colspan="1">5</td></tr><tr><td rowspan="1" colspan="1">–</td><td rowspan="1" colspan="1">Propodeum with medial longitudinal carinae strong and complete anterior to posterior transverse carina (<xref ref-type="fig" rid="F9">Fig. 34</xref>). Supra-antennal area with a short triangular horn in dorsal view (<xref ref-type="fig" rid="F6">Figs 18, 19</xref>) length 0.3 to 0.5 times width of pedicel at midheight in lateral view (<xref ref-type="fig" rid="F7">Fig. 26</xref>)</td><td rowspan="1" colspan="1">6</td></tr><tr><td rowspan="1" colspan="1">5(4)</td><td rowspan="1" colspan="1">Propodeum black (<xref ref-type="fig" rid="F4">Fig. 8</xref>). Clypeus black, except brown at extreme apical edge (<xref ref-type="fig" rid="F5">Fig. 14</xref>). Lateral abscissa of posterior transverse carina of propodeum roughly straight, meeting pleural carina at right angle at about midpoint between propodeal spiracle and posterior end of pleural carina (similar to <xref ref-type="fig" rid="F9">Fig. 36</xref>)</td><td rowspan="1" colspan="1"><italic><tp:taxon-name>Zambion wahli</tp:taxon-name></italic> sp. n.</td></tr><tr><td rowspan="1" colspan="1">–</td><td rowspan="1" colspan="1">Propodeum orange except brown basolaterally (<xref ref-type="fig" rid="F4">Fig. 9</xref>). Clypeus with apical half orange and basal half black (<xref ref-type="fig" rid="F5">Fig. 15</xref>). Lateral abscissa of posterior transverse carina of propodeum strongly curving posteriorly where it meets pleural<!--PageBreak--> carina at an acute angle near posterior 0.2 of pleural carina (<xref ref-type="fig" rid="F9">Fig. 37</xref>)</td><td rowspan="1" colspan="1"><italic><tp:taxon-name>Zambion broadi</tp:taxon-name></italic> sp. n.</td></tr><tr><td rowspan="1" colspan="1">6(4)</td><td rowspan="1" colspan="1">Legs completely dark brown (<xref ref-type="fig" rid="F3">Fig. 7</xref>). Tergites 3 to 7 completely brown (<xref ref-type="fig" rid="F3">Fig. 7</xref>). Malar space 0.7 times basal width of mandible. Carina extending from pleural carina of propodeum to propodeal spiracle complete</td><td rowspan="1" colspan="1"><italic><tp:taxon-name>Zambion eileenae</tp:taxon-name></italic> sp. n.</td></tr><tr><td rowspan="1" colspan="1">–</td><td rowspan="1" colspan="1">Fore and mid legs orange, hind coxa, trochanter and femur orange, hind tibia and tarsus dark brown, except yellow at base of hind tibia (<xref ref-type="fig" rid="F3">Fig. 6</xref>). Tergites 3 to 7 with medioposterior ivory bands (<xref ref-type="fig" rid="F3">Fig. 6</xref>). Malar space 0.4 to 0.5 times basal width of mandible. Carina extending from pleural carina of propodeum to propodeal spiracle absent</td><td rowspan="1" colspan="1"><italic><tp:taxon-name>Zambion rogeri</tp:taxon-name></italic> sp. n.</td></tr></tbody></table></table-wrap></tp:treatment-sec><tp:treatment-sec><!--Section generated to contain objects referenced in tp:taxon-treatment.--><fig id="F7" position="float" orientation="portrait"><label>Figures 22–27.</label><caption><p><bold>22</bold> Head, anterior view, <italic><tp:taxon-name>Zambion hirtum</tp:taxon-name></italic>, paratype male showing unidentate mandible <bold>23</bold> Supraclypeal area, anterolateral view, <italic><tp:taxon-name>Zambion hirtum</tp:taxon-name></italic>, male (non-type) (arrow points to longitudinal lamella between antennae) <bold>24–27</bold> head, lateral view <bold>24</bold> <italic><tp:taxon-name>Zambion hirtum</tp:taxon-name></italic>, paratype male <bold>25</bold> <italic><tp:taxon-name>Zambion monodon</tp:taxon-name></italic>, holotype female <bold>26</bold> <italic><tp:taxon-name>Zambion eileenae</tp:taxon-name></italic>,holotype female <bold>27</bold> <italic><tp:taxon-name>Zambion wahli</tp:taxon-name></italic>, holotypefemale.</p></caption><graphic xmlns:xlink="http://www.w3.org/1999/xlink" xlink:href="ZooKeys-159-019-g007.jpg" position="float" orientation="portrait" xlink:type="simple"/></fig><fig id="F6" position="float" orientation="portrait"><label>Figures 16–21.</label><caption><p>Vertex showing supra-antennal horn, dorsal view <bold>16</bold> <italic><tp:taxon-name>Zambion hirtum</tp:taxon-name></italic>, paratype male <bold>17</bold> <italic><tp:taxon-name>Zambion monodon</tp:taxon-name></italic>, paratype male <bold>18</bold> <italic><tp:taxon-name>Zambion rogeri</tp:taxon-name></italic>, paratype male <bold>19</bold> <italic><tp:taxon-name>Zambion eileenae</tp:taxon-name></italic>, holotypefemale <bold>20</bold> <italic><tp:taxon-name>Zambion wahli</tp:taxon-name></italic>, holotypefemale <bold>21</bold> <italic><tp:taxon-name>Zambion broadi</tp:taxon-name></italic>, holotype male.</p></caption><graphic xmlns:xlink="http://www.w3.org/1999/xlink" xlink:href="ZooKeys-159-019-g006.jpg" position="float" orientation="portrait" xlink:type="simple"/></fig><fig id="F5" position="float" orientation="portrait"><label>Figures 10–15.</label><caption><p>Head, anterior view <bold>10</bold> <italic><tp:taxon-name>Zambion hirtum</tp:taxon-name></italic>,paratype male <bold>11</bold> <italic><tp:taxon-name>Zambion monodon</tp:taxon-name></italic>, paratype male <bold>12</bold> <italic><tp:taxon-name>Zambion rogeri</tp:taxon-name></italic>,paratype male <bold>13</bold> <italic><tp:taxon-name>Zambion eileenae</tp:taxon-name></italic>,holotype female <bold>14</bold> <italic><tp:taxon-name>Zambion wahli</tp:taxon-name></italic>,paratype male <bold>15</bold> <italic><tp:taxon-name>Zambion broadi</tp:taxon-name></italic>, holotype male.</p></caption><graphic xmlns:xlink="http://www.w3.org/1999/xlink" xlink:href="ZooKeys-159-019-g005.jpg" position="float" orientation="portrait" xlink:type="simple"/></fig><fig id="F8" position="float" orientation="portrait"><label>Figures 28–33.</label><caption><p><bold>28–29</bold> Head, pronotum and anterior of mesoscutum, dorsal view <bold>28</bold> <italic><tp:taxon-name>Zambion wahli</tp:taxon-name></italic>, holotype female (double arrow shows widening of pronotum) <bold>29</bold> <italic><tp:taxon-name>Zambion broadi</tp:taxon-name></italic>, holotype male (arrow shows weak notaulus) <bold>30–31</bold> Pronotum, lateral view <bold>30</bold> <italic><tp:taxon-name>Zambion hirtum</tp:taxon-name></italic>, paratype male <bold>31</bold> <italic><tp:taxon-name>Zambion wahli</tp:taxon-name></italic>, holotype female <bold>32–33</bold>Mesopleuron, lateral view (arrow points to dorsal part of epicnemial carina) <bold>32</bold> <italic><tp:taxon-name>Zambion rogeri</tp:taxon-name></italic>, holotype male <bold>33</bold> <italic><tp:taxon-name>Zambion wahli</tp:taxon-name></italic>, holotype female.</p></caption><graphic xmlns:xlink="http://www.w3.org/1999/xlink" xlink:href="ZooKeys-159-019-g008.jpg" position="float" orientation="portrait" xlink:type="simple"/></fig><fig id="F9" position="float" orientation="portrait"><label>Figures 34–39.</label><caption><p><bold>34</bold> Propodeum, dorsal view. <italic><tp:taxon-name>Zambion hirtum</tp:taxon-name></italic>, holotype female<bold>35–37</bold> Propodeum, dorsolateral view (double-headed arrows indicate length of pleural carina anterior and posterior to point of union with posterior transverse carina) <bold>35</bold> <italic><tp:taxon-name>Zambion hirtum</tp:taxon-name></italic>, paratype male <bold>36</bold> <italic><tp:taxon-name>Zambion monodon</tp:taxon-name></italic>, holotype female (note lack of ventral transverse carina) <bold>37</bold> <italic><tp:taxon-name>Zambion broadi</tp:taxon-name></italic>, holotype male <bold>38–39</bold> Fore wing <bold>38</bold> <italic><tp:taxon-name>Zambion hirtum</tp:taxon-name></italic>, holotype female <bold>39</bold> <italic><tp:taxon-name>Zambion hirtum</tp:taxon-name></italic>,paratype male. <bold>llc</bold> – lateral longitudinal carina, <bold>mlc</bold> – medial longitudinal carina, <bold>pc</bold> – pleural carina, <bold>ptc</bold> – posterior transverse carina, <bold>ps</bold> – propodeal spiracle, <bold>vtc</bold> – ventral transverse carina.</p></caption><graphic xmlns:xlink="http://www.w3.org/1999/xlink" xlink:href="ZooKeys-159-019-g009.jpg" position="float" orientation="portrait" xlink:type="simple"/></fig><fig id="F3" position="float" orientation="portrait"><label>Figures 6–7.</label><caption><p>Habitus <bold>6</bold> <italic><tp:taxon-name>Zambion rogeri</tp:taxon-name></italic>,holotype male <bold>7</bold> <italic><tp:taxon-name>Zambion eileenae</tp:taxon-name></italic>,holotype female.</p></caption><graphic xmlns:xlink="http://www.w3.org/1999/xlink" xlink:href="ZooKeys-159-019-g003.jpg" position="float" orientation="portrait" xlink:type="simple"/></fig><fig id="F4" position="float" orientation="portrait"><label>Figures 8–9.</label><caption><p>Habitus <bold>8</bold> <italic><tp:taxon-name>Zambion wahli</tp:taxon-name></italic>,holotype female <bold>9</bold> <italic><tp:taxon-name>Zambion broadi</tp:taxon-name></italic>,holotype male.</p></caption><graphic xmlns:xlink="http://www.w3.org/1999/xlink" xlink:href="ZooKeys-159-019-g004.jpg" position="float" orientation="portrait" xlink:type="simple"/></fig><fig id="F10" position="float" orientation="portrait"><label>Figures 40–45.</label><caption><p><bold>40–41</bold> First metasomal segment, lateral view (hollow arrow marks posterior end of dorsal longitudinal carina, solid arrow denotes posterior end of dorsolateral longitudinal carina) <bold>40</bold> <italic><tp:taxon-name>Zambion hirtum</tp:taxon-name></italic>, paratype male <bold>41</bold> <italic><tp:taxon-name>Zambion monodon</tp:taxon-name></italic>, paratype male <bold>42</bold> Anterior of metasoma, lateral view, <italic><tp:taxon-name>Zambion monodon</tp:taxon-name></italic>, paratype male (arrow points to laterotergite of second metasomal segment) <bold>43</bold> Tergites 2 and 3, dorsal view, <italic><tp:taxon-name>Zambion hirtum</tp:taxon-name></italic>, holotype female <bold>44</bold> Posterior of metasoma, lateral view showing ovipositor, <italic><tp:taxon-name>Zambion hirtum</tp:taxon-name></italic>, holotype female <bold>45</bold> Egg, lateral view, <italic><tp:taxon-name>Zambion monodon</tp:taxon-name></italic>, holotype female.</p></caption><graphic xmlns:xlink="http://www.w3.org/1999/xlink" xlink:href="ZooKeys-159-019-g010.jpg" position="float" orientation="portrait" xlink:type="simple"/></fig><fig id="F2" position="float" orientation="portrait"><label>Figures 4–5.</label><caption><p>Habitus <bold>4</bold> <italic><tp:taxon-name>Zambion hirtum</tp:taxon-name></italic>,holotype female <bold>5</bold> <italic><tp:taxon-name>Zambion monodon</tp:taxon-name></italic>,holotype female.</p></caption><graphic xmlns:xlink="http://www.w3.org/1999/xlink" xlink:href="ZooKeys-159-019-g002.jpg" position="float" orientation="portrait" xlink:type="simple"/></fig><fig id="F11" position="float" orientation="portrait"><label>Figures 46–48.</label><caption><p><italic><tp:taxon-name>Zambion kasparyani</tp:taxon-name></italic>, holotype male <bold>46</bold> Habitus <bold>47</bold> Head, dorsal view <bold>48</bold> Propodeum, dorsolateral view (note lack of ventral transverse carina similar to <italic><tp:taxon-name>Zambion monodon</tp:taxon-name></italic> in Fig. <bold>36</bold>).</p></caption><graphic xmlns:xlink="http://www.w3.org/1999/xlink" xlink:href="ZooKeys-159-019-g011.jpg" position="float" orientation="portrait" xlink:type="simple"/></fig></tp:treatment-sec><ref-list><ref id="B1"><mixed-citation xmlns:xlink="http://www.w3.org/1999/xlink" xlink:type="simple"><person-group><name name-style="western"><surname>Bennett</surname><given-names>AMR</given-names></name></person-group> (<year>2002</year>)<source> Cladistics of the Tryphoninae (Hymenoptera: Ichneumonidae) with a discussion of host use and the evolution of parasitism in the Ichneumonidae.</source><publisher-name>PhD thesis, Toronto</publisher-name>, <publisher-loc>Ontario: University of Toronto</publisher-loc>, <lpage>366</lpage> pp.</mixed-citation></ref><ref id="B20"><mixed-citation xmlns:xlink="http://www.w3.org/1999/xlink" xlink:type="simple"><person-group><name name-style="western"><surname>Kasparyan</surname><given-names>DR</given-names></name></person-group> (<year>1993</year>)<article-title> <italic>Zambion</italic>, a new tryphonine genus from Africa (Hymenoptera: Ichneumonidae).</article-title><source>Zoosystematica Rossica </source><volume>1</volume>: <fpage>86</fpage>-<lpage>88</lpage>.</mixed-citation></ref></ref-list></tp:taxon-treatment>
