# Supplementary material for: Revision of the world species of Zambion (Hymenoptera, Ichneumonidae, Tryphoninae)
Source: Zookeys. 2011 Dec 23;(159):19–48. doi: 10.3897/zookeys.159.2219 (PMC3253635; doi:10.3897/zookeys.159.2219)
Supplement: XML Treatment for Zambion monodon [file zookeys.159.2219-treatment2.xml]

<!DOCTYPE tp:taxon-treatment
  PUBLIC "-//TaxonX//DTD Taxonomic Treatment Publishing DTD v0 20100105//EN" "tax-treatment-NSO.dtd">
<tp:taxon-treatment xmlns:tp="http://www.plazi.org/taxpub"><tp:treatment-meta><mixed-citation publication-type="journal"><person-group><name><surname>Bennett</surname><given-names>Andrew M.R.</given-names></name><name><surname>Barnes</surname><given-names>Diana I.</given-names></name></person-group><article-title>Revision of the world species of 
                    <italic>Zambion</italic> (Hymenoptera, Ichneumonidae, Tryphoninae)</article-title><source>Zookeys</source><day>23</day><month>12</month><year>2011</year><volume>2011</volume><issue>159</issue><fpage>19</fpage><lpage>48</lpage><pub-id pub-id-type="doi">10.3897/zookeys.159.2219</pub-id></mixed-citation></tp:treatment-meta><tp:nomenclature><tp:taxon-name>
                        <tp:taxon-name-part taxon-name-part-type="genus">Zambion</tp:taxon-name-part>
                        <tp:taxon-name-part taxon-name-part-type="species">monodon</tp:taxon-name-part>
                        <object-id xmlns:xlink="http://www.w3.org/1999/xlink" xlink:type="simple">http://species-id.net/wiki/Zambion_monodon</object-id>
                    </tp:taxon-name><tp:taxon-authority>Kasparyan</tp:taxon-authority><xref ref-type="fig" rid="F1">Figs 1–3</xref><xref ref-type="fig" rid="F2">5</xref><xref ref-type="fig" rid="F5">11</xref><xref ref-type="fig" rid="F6">17</xref><xref ref-type="fig" rid="F7">25</xref><xref ref-type="fig" rid="F9">36</xref><xref ref-type="fig" rid="F10">41, 42, 45</xref><tp:nomenclature-citation-list><tp:nomenclature-citation><tp:taxon-name>Zambion monodon</tp:taxon-name><comment> Kasparyan, 1993: 86.</comment></tp:nomenclature-citation></tp:nomenclature-citation-list></tp:nomenclature><tp:treatment-sec sec-type="Diagnosis"><title>Diagnosis.</title><p><italic><tp:taxon-name>Zambion monodon</tp:taxon-name></italic> can be distinguished from all other <italic><tp:taxon-name>Zambion</tp:taxon-name></italic> spp. by having the mesopleuron approximately half black (dorsally) and half yellow (ventrally) (<xref ref-type="fig" rid="F2">Fig. 5</xref>) (all other species are concolourous on mesopleuron – either all brown to black or all yellow to orange). <italic><tp:taxon-name>Zambion monodon</tp:taxon-name></italic> is unusual in <italic><tp:taxon-name>Zambion</tp:taxon-name></italic> in that it lacks the ventral transverse carina of the propodeum extending from the metasomal foramen to the pleural carina (<xref ref-type="fig" rid="F9">Fig. 36</xref>). The only other species of <italic><tp:taxon-name>Zambion</tp:taxon-name></italic> that lacks this carina is <italic><tp:taxon-name>Zambion kasparyani</tp:taxon-name></italic>, but the latter species has a mesopleuron that is completely yellow to orange (<xref ref-type="fig" rid="F11">Fig. 46</xref>).</p></tp:treatment-sec><tp:treatment-sec sec-type="Description"><title>Description.</title><p><bold>Adult</bold>. Female (based on holotype only – see comments below). Fore wing length 7.2 mm. Clypeus separated from supraclypeal area by a strong groove (<xref ref-type="fig" rid="F5">Fig. 11</xref>). Malar space 0.5 times basal width of mandible. Supraclypeal area 2.0 times as wide as high (<xref ref-type="fig" rid="F5">Fig. 11</xref>), dorsomedially without a short, narrow, longitudinal lamella between the antenna. Supra-antennal horn moderately long and triangular in dorsal view (<xref ref-type="fig" rid="F6">Fig. 17</xref>), about equal in length to width of pedicel at midheight in lateral view (<xref ref-type="fig" rid="F7">Fig. 25</xref>). Ocello-ocular distance 1.4 times ocellar diameter. Gena 0.6 times transverse diameter of the eye. Antennal flagellum with 37 segments.</p><p>Notaulus present, but weak. Epicnemial carina medially curving slightly away from anterior edge of mesopleuron near ventral corner of pronotum (intermediate between <italic><tp:taxon-name>Zambion rogeri</tp:taxon-name></italic> shown in <xref ref-type="fig" rid="F8">Fig. 32</xref> and <italic><tp:taxon-name>Zambion wahli</tp:taxon-name></italic> shown in <xref ref-type="fig" rid="F8">Fig. 33</xref>). Scutellum with lateral carinae 0.4 length of scutellum. Medial longitudinal carinae of propodeum complete and strong anterior to posterior transverse carina (<xref ref-type="fig" rid="F1">Fig. 3</xref>). Carina extending from pleural carina to spiracle complete (<xref ref-type="fig" rid="F9">Fig. 36</xref>). Posterior transverse carina of propodeum with lateral abscissa roughly straight, joining pleural carina at about 0.4 distance from posterior end of pleural carina to propodeal spiracle (<xref ref-type="fig" rid="F9">Fig. 36</xref>). Ventral transverse carina extending <!--PageBreak-->from metasomal foramen to pleural carina absent (<xref ref-type="fig" rid="F9">Fig. 36</xref>). Fore tibia with a strong apical point on dorsal surface. Hind femur 3.4 times as long as medial width (<xref ref-type="fig" rid="F1">Fig. 1</xref>). Hind tarsal claw pectinate to about 0.5. Angulation of fore wing vein 2m-cu strong (<xref ref-type="fig" rid="F1">Fig. 1</xref>).<!--PageBreak--></p><p>Tergite 1 of metasoma 1.7 times as long as apical width. Dorsal longitudinal carinae of T1 extending posterior to spiracle (0.6 length of tergite), dorsolateral longitudinal carinae extending about half way to spiracle (0.3 distance of T1) (<xref ref-type="fig" rid="F10">Fig. 41</xref> of male, similar to female).</p><p>Yellow. Legs and metasoma become slightly darker yellow apically/ posteriorly. Scape, pedicel except apically, supra-antennal area except orbits ventral to medial ocellus, vertex, gena dorsal to ventral edge of eye, occiput, apex of mandibles, pronotum dorsal to furrow, mesoscutum, dorsal half of mesopleuron except subtegular ridge and scutellum except basolaterally black/ dark brown. Apex of pedicel, flagellum and distal tarsomere of hind leg brown. Entire membrane of fore wing moderately infumate (<xref ref-type="fig" rid="F2">Fig. 5</xref>). Body covered with dense golden setae.</p><p>Male (based only on single male paratype noted by <xref ref-type="bibr" rid="B20">Kasparyan 1993</xref>): As female except fore wing length 7.0 mm. Malar space 0.4 times basal width of mandible. Width of supraclypeal area 1.7 times medial height. Ocello-ocular distance 1.2 times ocellar diameter. Gena 0.7 times transverse diameter of eye. Lateral abscissa of posterior transverse carina of propodeum joining pleural carina at 0.3 distance from posterior end of pleural carina. (Both antennae missing or incomplete).</p><fig id="F1" position="float" orientation="portrait"><label>Figures 1–3.</label><caption><p><italic><tp:taxon-name>Zambion monodon</tp:taxon-name></italic>,holotype female <bold>1</bold> habitus <bold>2</bold> head, anterior view <bold>3</bold> propodeum and first metasomal segment, dorsal view. Figure reproduced from <xref ref-type="bibr" rid="B20">Kasparyan (1993)</xref>.</p></caption><graphic xmlns:xlink="http://www.w3.org/1999/xlink" xlink:href="ZooKeys-159-019-g001.jpg" position="float" orientation="portrait" xlink:type="simple"/></fig><fig id="F2" position="float" orientation="portrait"><label>Figures 4–5.</label><caption><p>Habitus <bold>4</bold> <italic><tp:taxon-name>Zambion hirtum</tp:taxon-name></italic>,holotype female <bold>5</bold> <italic><tp:taxon-name>Zambion monodon</tp:taxon-name></italic>,holotype female.</p></caption><graphic xmlns:xlink="http://www.w3.org/1999/xlink" xlink:href="ZooKeys-159-019-g002.jpg" position="float" orientation="portrait" xlink:type="simple"/></fig></tp:treatment-sec><tp:treatment-sec sec-type="Material examined"><title>Material examined.</title><p>Holotype: ♀, Label 1: ZAMBIA, Kitwe, Chati, 27.3.1979, K. Löyttyniemi leg. Label 2: window trap with <italic><tp:taxon-name>Eucalyptus</tp:taxon-name></italic>. Label 3: Holotypus <italic><tp:taxon-name>Zambion monodon</tp:taxon-name></italic> Kasparyan. Label 4: coll. Dept. Agr. Forest. Zool. Univ. Helsinki. [MZH]. Condition: intact except missing distal tarsomere of right foreleg and left mid leg detached and glued to top locality label. Paratypes: ♂, same data as holotype, except 8.iii.1979; ♀ same data except 15.iii.1979. (♀ paratype strongly damaged by <tp:taxon-name>Dermestidae</tp:taxon-name>).</p></tp:treatment-sec><tp:treatment-sec sec-type="Comments"><title>Comments.</title><p><italic><tp:taxon-name>Zambion monodon</tp:taxon-name></italic> appears related to <italic><tp:taxon-name>Zambion kasparyani</tp:taxon-name></italic> and <italic><tp:taxon-name>Zambion hirtum</tp:taxon-name></italic> on the basis of the similar moderately long, triangular-shaped supra-antennal horn (<xref ref-type="fig" rid="F6">Figs 16, 17</xref>, <xref ref-type="fig" rid="F11">47</xref>). Within this grouping, <italic><tp:taxon-name>Zambion monodon</tp:taxon-name></italic> and <italic><tp:taxon-name>Zambion kasparyani</tp:taxon-name></italic> both lack the ventral transverse carina of the propodeum (<xref ref-type="fig" rid="F9">Figs 36</xref>, <xref ref-type="fig" rid="F11">48</xref>). Outgroup comparison with <italic><tp:taxon-name>Ibornia</tp:taxon-name></italic> and <italic><tp:taxon-name>Thibetoides</tp:taxon-name></italic> spp., reveals that this character varies between species within these two genera as well, therefore its polarity (and phylogenetic utility) in <italic><tp:taxon-name>Zambion</tp:taxon-name></italic> is unclear. <italic><tp:taxon-name>Zambion monodon</tp:taxon-name></italic> is the only species of <italic><tp:taxon-name>Zambion</tp:taxon-name></italic> for which the egg is known. <xref ref-type="bibr" rid="B20">Kasparyan (1993)</xref> stated that the dermestid damaged paratype was a female. Because the metasoma posterior to T3 is missing, it is difficult to confirm the sex; however, the length of T1 (1.8 times posterior width) and ocellar-ocular distance (1.2 times ocellar diameter) suggest that this specimen may be a male based on comparison with the dimensions of these structures in the female holotype and male paratype.</p></tp:treatment-sec><tp:treatment-sec><!--Section generated to contain objects referenced in tp:taxon-treatment.--><fig id="F5" position="float" orientation="portrait"><label>Figures 10–15.</label><caption><p>Head, anterior view <bold>10</bold> <italic><tp:taxon-name>Zambion hirtum</tp:taxon-name></italic>,paratype male <bold>11</bold> <italic><tp:taxon-name>Zambion monodon</tp:taxon-name></italic>, paratype male <bold>12</bold> <italic><tp:taxon-name>Zambion rogeri</tp:taxon-name></italic>,paratype male <bold>13</bold> <italic><tp:taxon-name>Zambion eileenae</tp:taxon-name></italic>,holotype female <bold>14</bold> <italic><tp:taxon-name>Zambion wahli</tp:taxon-name></italic>,paratype male <bold>15</bold> <italic><tp:taxon-name>Zambion broadi</tp:taxon-name></italic>, holotype male.</p></caption><graphic xmlns:xlink="http://www.w3.org/1999/xlink" xlink:href="ZooKeys-159-019-g005.jpg" position="float" orientation="portrait" xlink:type="simple"/></fig><fig id="F6" position="float" orientation="portrait"><label>Figures 16–21.</label><caption><p>Vertex showing supra-antennal horn, dorsal view <bold>16</bold> <italic><tp:taxon-name>Zambion hirtum</tp:taxon-name></italic>, paratype male <bold>17</bold> <italic><tp:taxon-name>Zambion monodon</tp:taxon-name></italic>, paratype male <bold>18</bold> <italic><tp:taxon-name>Zambion rogeri</tp:taxon-name></italic>, paratype male <bold>19</bold> <italic><tp:taxon-name>Zambion eileenae</tp:taxon-name></italic>, holotypefemale <bold>20</bold> <italic><tp:taxon-name>Zambion wahli</tp:taxon-name></italic>, holotypefemale <bold>21</bold> <italic><tp:taxon-name>Zambion broadi</tp:taxon-name></italic>, holotype male.</p></caption><graphic xmlns:xlink="http://www.w3.org/1999/xlink" xlink:href="ZooKeys-159-019-g006.jpg" position="float" orientation="portrait" xlink:type="simple"/></fig><fig id="F7" position="float" orientation="portrait"><label>Figures 22–27.</label><caption><p><bold>22</bold> Head, anterior view, <italic><tp:taxon-name>Zambion hirtum</tp:taxon-name></italic>, paratype male showing unidentate mandible <bold>23</bold> Supraclypeal area, anterolateral view, <italic><tp:taxon-name>Zambion hirtum</tp:taxon-name></italic>, male (non-type) (arrow points to longitudinal lamella between antennae) <bold>24–27</bold> head, lateral view <bold>24</bold> <italic><tp:taxon-name>Zambion hirtum</tp:taxon-name></italic>, paratype male <bold>25</bold> <italic><tp:taxon-name>Zambion monodon</tp:taxon-name></italic>, holotype female <bold>26</bold> <italic><tp:taxon-name>Zambion eileenae</tp:taxon-name></italic>,holotype female <bold>27</bold> <italic><tp:taxon-name>Zambion wahli</tp:taxon-name></italic>, holotypefemale.</p></caption><graphic xmlns:xlink="http://www.w3.org/1999/xlink" xlink:href="ZooKeys-159-019-g007.jpg" position="float" orientation="portrait" xlink:type="simple"/></fig><fig id="F9" position="float" orientation="portrait"><label>Figures 34–39.</label><caption><p><bold>34</bold> Propodeum, dorsal view. <italic><tp:taxon-name>Zambion hirtum</tp:taxon-name></italic>, holotype female<bold>35–37</bold> Propodeum, dorsolateral view (double-headed arrows indicate length of pleural carina anterior and posterior to point of union with posterior transverse carina) <bold>35</bold> <italic><tp:taxon-name>Zambion hirtum</tp:taxon-name></italic>, paratype male <bold>36</bold> <italic><tp:taxon-name>Zambion monodon</tp:taxon-name></italic>, holotype female (note lack of ventral transverse carina) <bold>37</bold> <italic><tp:taxon-name>Zambion broadi</tp:taxon-name></italic>, holotype male <bold>38–39</bold> Fore wing <bold>38</bold> <italic><tp:taxon-name>Zambion hirtum</tp:taxon-name></italic>, holotype female <bold>39</bold> <italic><tp:taxon-name>Zambion hirtum</tp:taxon-name></italic>,paratype male. <bold>llc</bold> – lateral longitudinal carina, <bold>mlc</bold> – medial longitudinal carina, <bold>pc</bold> – pleural carina, <bold>ptc</bold> – posterior transverse carina, <bold>ps</bold> – propodeal spiracle, <bold>vtc</bold> – ventral transverse carina.</p></caption><graphic xmlns:xlink="http://www.w3.org/1999/xlink" xlink:href="ZooKeys-159-019-g009.jpg" position="float" orientation="portrait" xlink:type="simple"/></fig><fig id="F10" position="float" orientation="portrait"><label>Figures 40–45.</label><caption><p><bold>40–41</bold> First metasomal segment, lateral view (hollow arrow marks posterior end of dorsal longitudinal carina, solid arrow denotes posterior end of dorsolateral longitudinal carina) <bold>40</bold> <italic><tp:taxon-name>Zambion hirtum</tp:taxon-name></italic>, paratype male <bold>41</bold> <italic><tp:taxon-name>Zambion monodon</tp:taxon-name></italic>, paratype male <bold>42</bold> Anterior of metasoma, lateral view, <italic><tp:taxon-name>Zambion monodon</tp:taxon-name></italic>, paratype male (arrow points to laterotergite of second metasomal segment) <bold>43</bold> Tergites 2 and 3, dorsal view, <italic><tp:taxon-name>Zambion hirtum</tp:taxon-name></italic>, holotype female <bold>44</bold> Posterior of metasoma, lateral view showing ovipositor, <italic><tp:taxon-name>Zambion hirtum</tp:taxon-name></italic>, holotype female <bold>45</bold> Egg, lateral view, <italic><tp:taxon-name>Zambion monodon</tp:taxon-name></italic>, holotype female.</p></caption><graphic xmlns:xlink="http://www.w3.org/1999/xlink" xlink:href="ZooKeys-159-019-g010.jpg" position="float" orientation="portrait" xlink:type="simple"/></fig><fig id="F11" position="float" orientation="portrait"><label>Figures 46–48.</label><caption><p><italic><tp:taxon-name>Zambion kasparyani</tp:taxon-name></italic>, holotype male <bold>46</bold> Habitus <bold>47</bold> Head, dorsal view <bold>48</bold> Propodeum, dorsolateral view (note lack of ventral transverse carina similar to <italic><tp:taxon-name>Zambion monodon</tp:taxon-name></italic> in Fig. <bold>36</bold>).</p></caption><graphic xmlns:xlink="http://www.w3.org/1999/xlink" xlink:href="ZooKeys-159-019-g011.jpg" position="float" orientation="portrait" xlink:type="simple"/></fig><fig id="F8" position="float" orientation="portrait"><label>Figures 28–33.</label><caption><p><bold>28–29</bold> Head, pronotum and anterior of mesoscutum, dorsal view <bold>28</bold> <italic><tp:taxon-name>Zambion wahli</tp:taxon-name></italic>, holotype female (double arrow shows widening of pronotum) <bold>29</bold> <italic><tp:taxon-name>Zambion broadi</tp:taxon-name></italic>, holotype male (arrow shows weak notaulus) <bold>30–31</bold> Pronotum, lateral view <bold>30</bold> <italic><tp:taxon-name>Zambion hirtum</tp:taxon-name></italic>, paratype male <bold>31</bold> <italic><tp:taxon-name>Zambion wahli</tp:taxon-name></italic>, holotype female <bold>32–33</bold>Mesopleuron, lateral view (arrow points to dorsal part of epicnemial carina) <bold>32</bold> <italic><tp:taxon-name>Zambion rogeri</tp:taxon-name></italic>, holotype male <bold>33</bold> <italic><tp:taxon-name>Zambion wahli</tp:taxon-name></italic>, holotype female.</p></caption><graphic xmlns:xlink="http://www.w3.org/1999/xlink" xlink:href="ZooKeys-159-019-g008.jpg" position="float" orientation="portrait" xlink:type="simple"/></fig></tp:treatment-sec><ref-list><ref id="B20"><mixed-citation xmlns:xlink="http://www.w3.org/1999/xlink" xlink:type="simple"><person-group><name name-style="western"><surname>Kasparyan</surname><given-names>DR</given-names></name></person-group> (<year>1993</year>)<article-title> <italic>Zambion</italic>, a new tryphonine genus from Africa (Hymenoptera: Ichneumonidae).</article-title><source>Zoosystematica Rossica </source><volume>1</volume>: <fpage>86</fpage>-<lpage>88</lpage>.</mixed-citation></ref></ref-list></tp:taxon-treatment>
