# Supplementary material for: Revision of the world species of Zambion (Hymenoptera, Ichneumonidae, Tryphoninae)
Source: Zookeys. 2011 Dec 23;(159):19–48. doi: 10.3897/zookeys.159.2219 (PMC3253635; doi:10.3897/zookeys.159.2219)
Supplement: XML Treatment for Zambion kasparyani [file zookeys.159.2219-treatment3.xml]

<!DOCTYPE tp:taxon-treatment
  PUBLIC "-//TaxonX//DTD Taxonomic Treatment Publishing DTD v0 20100105//EN" "tax-treatment-NSO.dtd">
<tp:taxon-treatment xmlns:tp="http://www.plazi.org/taxpub"><tp:treatment-meta><mixed-citation publication-type="journal"><person-group><name><surname>Bennett</surname><given-names>Andrew M.R.</given-names></name><name><surname>Barnes</surname><given-names>Diana I.</given-names></name></person-group><article-title>Revision of the world species of 
                    <italic>Zambion</italic> (Hymenoptera, Ichneumonidae, Tryphoninae)</article-title><source>Zookeys</source><day>23</day><month>12</month><year>2011</year><volume>2011</volume><issue>159</issue><fpage>19</fpage><lpage>48</lpage><pub-id pub-id-type="doi">10.3897/zookeys.159.2219</pub-id></mixed-citation></tp:treatment-meta><tp:nomenclature><tp:taxon-name>
                        <tp:taxon-name-part taxon-name-part-type="genus">Zambion</tp:taxon-name-part>
                        <tp:taxon-name-part taxon-name-part-type="species">kasparyani</tp:taxon-name-part>
                        <object-id xmlns:xlink="http://www.w3.org/1999/xlink" xlink:type="simple">urn:lsid:zoobank.org:act:C1C0F597-7D1C-4591-9E8C-4705AAE8F0AB</object-id>
                    		<object-id xmlns:xlink="http://www.w3.org/1999/xlink" xlink:type="simple">http://species-id.net/wiki/Zambion_kasparyani</object-id>
                    </tp:taxon-name><tp:taxon-status xmlns:xlink="http://www.w3.org/1999/xlink" xlink:type="simple">sp. n.</tp:taxon-status><xref ref-type="fig" rid="F11">Figs 46–48</xref></tp:nomenclature><tp:treatment-sec sec-type="Diagnosis"><title>Diagnosis.</title><p><italic><tp:taxon-name>Zambion kasparyani</tp:taxon-name></italic> can be distinguished from all other <italic><tp:taxon-name>Zambion</tp:taxon-name></italic> spp. by combination of both of the following characters: 1) absence of a ventral transverse <!--PageBreak-->carina on the propodeum extending from the metasomal foramen to the pleural carina (<xref ref-type="fig" rid="F11">Fig. 48</xref>) (contrast with condition in <italic><tp:taxon-name>Zambion hirtum</tp:taxon-name></italic> shown in <xref ref-type="fig" rid="F9">Fig. 35</xref>); 2) mesosoma completely yellow to orange (<xref ref-type="fig" rid="F11">Fig. 46</xref>) (no dark colour).</p></tp:treatment-sec><tp:treatment-sec sec-type="Description"><title>Description.</title><p><bold>Adult.</bold> Female unknown.<!--PageBreak--></p><p>Male: Fore wing length 5.8 mm. Clypeus separated from supraclypeal area by a strong groove. Malar space 0.4 times basal width of mandible. Supraclypeal area 1.7 times as wide as high, dorsomedially without a short, narrow, longitudinal lamella between the antenna. Supra-antennal horn moderately long and triangular in dorsal view (<xref ref-type="fig" rid="F11">Fig. 47</xref>), about equal in length to width of pedicel at midheight in lateral view. Ocello-ocular distance 1.2 times ocellar diameter. Gena 0.8 times transverse diameter of the eye. Antennal flagellum with 32 segments.</p><p>Notaulus absent. Epicnemial carina mostly straight medially, not curving away from anterior edge of mesopleuron near ventral corner of pronotum (similar to <italic><tp:taxon-name>Zambion rogeri</tp:taxon-name></italic> shown in <xref ref-type="fig" rid="F8">Fig. 32</xref>). Scutellum with lateral carinae extending 0.4 length of scutellum. Medial longitudinal carinae of propodeum complete and strong anterior to posterior transverse carina (as in <xref ref-type="fig" rid="F1">Fig. 3</xref>). Carina extending from pleural carina to spiracle complete (<xref ref-type="fig" rid="F11">Fig. 48</xref>). Posterior transverse carina of propodeum with lateral abscissa roughly straight, joining pleural carina at about 0.4 distance from posterior end of pleural carina to propodeal spiracle (<xref ref-type="fig" rid="F11">Fig. 48</xref>). Ventral transverse carina extending from metasomal foramen to pleural carina absent (<xref ref-type="fig" rid="F11">Fig. 48</xref>). Fore tibia with a moderately strong apical point on dorsal surface. Hind femur 3.6 times as long as medial width. Hind tarsal claw pectinate to about 0.5. Angulation of fore wing vein 2m-cu strong.</p><p>Tergite 1 of metasoma 1.6 times as long as apical width. Dorsal longitudinal carinae of T1 extending to spiracle (0.4 length of tergite), dorsolateral longitudinal carinae extending just over half way to spiracle (0.3 distance of T1).</p><p>Yellow. Legs and metasoma slightly darker yellow apically/ posteriorly. Vertex and supra-antennal area medially, scape and mesoscutum orange. Pedicel and apex of mandible dark brown. Flagellum medium brown except base of first flagellomere orange. Entire membrane of fore wing moderately infumate (<xref ref-type="fig" rid="F11">Fig. 46</xref>). Body covered with dense golden setae.</p></tp:treatment-sec><tp:treatment-sec sec-type="Material examined"><title>Material examined.</title><p>Holotype ♂, Label 1: KENYA: Rift Valley Province. Marich Pass Field Studies Centre, <named-content xmlns:xlink="http://www.w3.org/1999/xlink" content-type="dwc:verbatimCoordinates" xlink:type="simple">1°32.2'N, 35°27.4'E</named-content>, 13–14 June 2000. Label 2: M.H. Bourbin, V.H. Lee &amp; W.J. Pulawski collectrs [CAS]. Condition: intact.</p></tp:treatment-sec><tp:treatment-sec sec-type="Etymology"><title>Etymology.</title><p>This species is named in honour of Dr. Dmitriy Kasparyan (Zoological Institute, Russian Academy of Sciences, St. Petersburg) for his contributions to ichneumonid taxonomy especially being the first to recognize and describe the genus <italic><tp:taxon-name>Zambion</tp:taxon-name></italic>.</p></tp:treatment-sec><tp:treatment-sec sec-type="Comments"><title>Comments.</title><p>see comments for <italic><tp:taxon-name>Zambion monodon</tp:taxon-name></italic> and <italic><tp:taxon-name>Zambion hirtum</tp:taxon-name></italic>.</p></tp:treatment-sec><tp:treatment-sec><!--Section generated to contain objects referenced in tp:taxon-treatment.--><fig id="F11" position="float" orientation="portrait"><label>Figures 46–48.</label><caption><p><italic><tp:taxon-name>Zambion kasparyani</tp:taxon-name></italic>, holotype male <bold>46</bold> Habitus <bold>47</bold> Head, dorsal view <bold>48</bold> Propodeum, dorsolateral view (note lack of ventral transverse carina similar to <italic><tp:taxon-name>Zambion monodon</tp:taxon-name></italic> in Fig. <bold>36</bold>).</p></caption><graphic xmlns:xlink="http://www.w3.org/1999/xlink" xlink:href="ZooKeys-159-019-g011.jpg" position="float" orientation="portrait" xlink:type="simple"/></fig><fig id="F9" position="float" orientation="portrait"><label>Figures 34–39.</label><caption><p><bold>34</bold> Propodeum, dorsal view. <italic><tp:taxon-name>Zambion hirtum</tp:taxon-name></italic>, holotype female<bold>35–37</bold> Propodeum, dorsolateral view (double-headed arrows indicate length of pleural carina anterior and posterior to point of union with posterior transverse carina) <bold>35</bold> <italic><tp:taxon-name>Zambion hirtum</tp:taxon-name></italic>, paratype male <bold>36</bold> <italic><tp:taxon-name>Zambion monodon</tp:taxon-name></italic>, holotype female (note lack of ventral transverse carina) <bold>37</bold> <italic><tp:taxon-name>Zambion broadi</tp:taxon-name></italic>, holotype male <bold>38–39</bold> Fore wing <bold>38</bold> <italic><tp:taxon-name>Zambion hirtum</tp:taxon-name></italic>, holotype female <bold>39</bold> <italic><tp:taxon-name>Zambion hirtum</tp:taxon-name></italic>,paratype male. <bold>llc</bold> – lateral longitudinal carina, <bold>mlc</bold> – medial longitudinal carina, <bold>pc</bold> – pleural carina, <bold>ptc</bold> – posterior transverse carina, <bold>ps</bold> – propodeal spiracle, <bold>vtc</bold> – ventral transverse carina.</p></caption><graphic xmlns:xlink="http://www.w3.org/1999/xlink" xlink:href="ZooKeys-159-019-g009.jpg" position="float" orientation="portrait" xlink:type="simple"/></fig><fig id="F8" position="float" orientation="portrait"><label>Figures 28–33.</label><caption><p><bold>28–29</bold> Head, pronotum and anterior of mesoscutum, dorsal view <bold>28</bold> <italic><tp:taxon-name>Zambion wahli</tp:taxon-name></italic>, holotype female (double arrow shows widening of pronotum) <bold>29</bold> <italic><tp:taxon-name>Zambion broadi</tp:taxon-name></italic>, holotype male (arrow shows weak notaulus) <bold>30–31</bold> Pronotum, lateral view <bold>30</bold> <italic><tp:taxon-name>Zambion hirtum</tp:taxon-name></italic>, paratype male <bold>31</bold> <italic><tp:taxon-name>Zambion wahli</tp:taxon-name></italic>, holotype female <bold>32–33</bold>Mesopleuron, lateral view (arrow points to dorsal part of epicnemial carina) <bold>32</bold> <italic><tp:taxon-name>Zambion rogeri</tp:taxon-name></italic>, holotype male <bold>33</bold> <italic><tp:taxon-name>Zambion wahli</tp:taxon-name></italic>, holotype female.</p></caption><graphic xmlns:xlink="http://www.w3.org/1999/xlink" xlink:href="ZooKeys-159-019-g008.jpg" position="float" orientation="portrait" xlink:type="simple"/></fig><fig id="F1" position="float" orientation="portrait"><label>Figures 1–3.</label><caption><p><italic><tp:taxon-name>Zambion monodon</tp:taxon-name></italic>,holotype female <bold>1</bold> habitus <bold>2</bold> head, anterior view <bold>3</bold> propodeum and first metasomal segment, dorsal view. Figure reproduced from <xref ref-type="bibr" rid="B20">Kasparyan (1993)</xref>.</p></caption><graphic xmlns:xlink="http://www.w3.org/1999/xlink" xlink:href="ZooKeys-159-019-g001.jpg" position="float" orientation="portrait" xlink:type="simple"/></fig></tp:treatment-sec><ref-list><ref id="B20"><mixed-citation xmlns:xlink="http://www.w3.org/1999/xlink" xlink:type="simple"><person-group><name name-style="western"><surname>Kasparyan</surname><given-names>DR</given-names></name></person-group> (<year>1993</year>)<article-title> <italic>Zambion</italic>, a new tryphonine genus from Africa (Hymenoptera: Ichneumonidae).</article-title><source>Zoosystematica Rossica </source><volume>1</volume>: <fpage>86</fpage>-<lpage>88</lpage>.</mixed-citation></ref></ref-list></tp:taxon-treatment>
