# Supplementary material for: Revision of the world species of Zambion (Hymenoptera, Ichneumonidae, Tryphoninae)
Source: Zookeys. 2011 Dec 23;(159):19–48. doi: 10.3897/zookeys.159.2219 (PMC3253635; doi:10.3897/zookeys.159.2219)
Supplement: XML Treatment for Zambion hirtum [file zookeys.159.2219-treatment4.xml]

<!DOCTYPE tp:taxon-treatment
  PUBLIC "-//TaxonX//DTD Taxonomic Treatment Publishing DTD v0 20100105//EN" "tax-treatment-NSO.dtd">
<tp:taxon-treatment xmlns:tp="http://www.plazi.org/taxpub"><tp:treatment-meta><mixed-citation publication-type="journal"><person-group><name><surname>Bennett</surname><given-names>Andrew M.R.</given-names></name><name><surname>Barnes</surname><given-names>Diana I.</given-names></name></person-group><article-title>Revision of the world species of 
                    <italic>Zambion</italic> (Hymenoptera, Ichneumonidae, Tryphoninae)</article-title><source>Zookeys</source><day>23</day><month>12</month><year>2011</year><volume>2011</volume><issue>159</issue><fpage>19</fpage><lpage>48</lpage><pub-id pub-id-type="doi">10.3897/zookeys.159.2219</pub-id></mixed-citation></tp:treatment-meta><tp:nomenclature><tp:taxon-name>
                        <tp:taxon-name-part taxon-name-part-type="genus">Zambion</tp:taxon-name-part>
                        <tp:taxon-name-part taxon-name-part-type="species">hirtum</tp:taxon-name-part>
                        <object-id xmlns:xlink="http://www.w3.org/1999/xlink" xlink:type="simple">http://species-id.net/wiki/Zambion_hirtum</object-id>
                    </tp:taxon-name><tp:taxon-authority>Delobel</tp:taxon-authority><xref ref-type="fig" rid="F2">Figs 4</xref><xref ref-type="fig" rid="F5">10</xref><xref ref-type="fig" rid="F6">16</xref><xref ref-type="fig" rid="F7">22–24</xref><xref ref-type="fig" rid="F8">30</xref><xref ref-type="fig" rid="F9">34–35, 38</xref><xref ref-type="fig" rid="F10">40, 43–44</xref><tp:nomenclature-citation-list><tp:nomenclature-citation><tp:taxon-name>Zambion hirtum</tp:taxon-name><comment> Delobel, 1993: 267.</comment></tp:nomenclature-citation></tp:nomenclature-citation-list></tp:nomenclature><tp:treatment-sec sec-type="Diagnosis"><title>Diagnosis.</title><p><italic><tp:taxon-name>Zambion hirtum</tp:taxon-name></italic> can be distinguished from all other <italic><tp:taxon-name>Zambion</tp:taxon-name></italic> spp. in that the supraclypeal area dorsomedially has a short, longitudinal lamella between the an<!--PageBreak-->tennae (<xref ref-type="fig" rid="F7">Fig. 23</xref>) (lamella absent in all other species). In addition, <italic><tp:taxon-name>Zambion hirtum</tp:taxon-name></italic> is the only species that has the following colour combination: mesosoma and metasoma completely light coloured (yellow or orange) (<xref ref-type="fig" rid="F2">Fig. 4</xref>) AND head yellow with black markings dorsally (<xref ref-type="fig" rid="F6">Fig. 16</xref>).<!--PageBreak--></p></tp:treatment-sec><tp:treatment-sec sec-type="Description"><title>Description.</title><p><bold>Adult.</bold> Female (only holotype known). Fore wing length 7.1 mm. Clypeus separated from supraclypeal area by a weak groove (<xref ref-type="fig" rid="F5">Fig. 10</xref>). Malar space 0.5 times basal width of mandible. Supraclypeal area 1.7 times as wide as high (<xref ref-type="fig" rid="F5">Fig. 10</xref>), dorsomedially with a short, narrow, longitudinal lamella between the antenna (<xref ref-type="fig" rid="F7">Fig. 23</xref>). Supra-antennal horn triangular in dorsal view (<xref ref-type="fig" rid="F6">Fig. 16</xref>), 1.0 times as long as width of pedicel at midheight in lateral view (<xref ref-type="fig" rid="F7">Fig. 24</xref>). Ocello-ocular distance 1.6 times ocellar diameter. Gena 0.7 times transverse diameter of the eye. Antennal flagellum with 40 segments.</p><p>Notaulus absent. Epicnemial carina mostly straight medially (similar to <italic><tp:taxon-name>Zambion rogeri</tp:taxon-name></italic> shown in <xref ref-type="fig" rid="F8">Fig. 32</xref>), not curving away from anterior edge of mesopleuron near ventral corner of pronotum. Scutellum with lateral carinae at base only. Medial longitudinal carinae of propodeum strong and complete anterior to posterior transverse carina (<xref ref-type="fig" rid="F9">Fig. 34</xref>). Carina extending from pleural carina to spiracle absent. Posterior transverse carina of propodeum with lateral abscissa roughly straight (<xref ref-type="fig" rid="F9">Fig. 34</xref>), point of union with pleural carina at about 0.2 distance from posterior end of pleural carina to propodeal spiracle. Ventral transverse carina extending from metasomal foramen to pleural carina present (<xref ref-type="fig" rid="F9">Fig. 35</xref>). Fore tibia with a weak apical point on dorsal surface. Hind femur 3.2 times as long as medial width (original description = 3.8). Hind tarsal claw pectinate to 0.6 times length of claw. Angulation of fore wing vein 2m-cu strong (<xref ref-type="fig" rid="F9">Fig. 38</xref>).</p><p>Tergite 1 of metasoma 1.6 times as long as apical width. Dorsal longitudinal carinae of T1 extending close to spiracles (about 0.4 times length of tergite), dorsolateral longitudinal carina extending just over half way to spiracles (similar to <xref ref-type="fig" rid="F10">Fig. 40</xref> of male <italic><tp:taxon-name>Zambion hirtum</tp:taxon-name></italic>).</p><p>Yellow. Pedicel, medial 0.5 of supra-antennal area except dorsomedial part of horn (<xref ref-type="fig" rid="F6">Fig. 16</xref>) and medial 0.3 of occiput black to dark brown. Flagellum and dorsomedial area of supra-antennal horn brown. Medial 0.5 of vertex posterior to ocelli, mesoscutum and apical 2 tarsomeres of fore and mid legs and apical 3 tarsomeres of hind leg brownish yellow. Membrane of fore wing hyaline, except slightly infumate in apical 0.3 (<xref ref-type="fig" rid="F9">Fig. 38</xref>). Body covered with dense golden setae.</p><p>Male: as female except fore wing length 4.9 to 7.1 mm. Malar space 0.4 times basal width of mandible. Width of supraclypeal area 1.7 to 2.0 times height. Ocello-ocular distance 1.7 to 1.9 times ocellar diameter. Gena 0.6 times transverse diameter of eye. Flagellum with 36 to 40 segments. Notaulus weak anteriorly in some specimens. Lateral abscissa of posterior transverse carina of propodeum slightly sinuous (<xref ref-type="fig" rid="F9">Fig. 35</xref>) or completely straight (<xref ref-type="fig" rid="F9">Fig. 34</xref>), joining pleural carina at 0.2 to 0.4 distance from posterior end of pleural carina. Hind femur length 3.0 to 3.4 times medial width. Hind tarsal claw pectinate in basal 0.4 to 0.5 of claw. Tergite 1 1.3 to 1.7 times as long as apical width. Dorsolateral longitudinal carina of T1 extending less than half way to spiracle (<xref ref-type="fig" rid="F10">Fig. 40</xref>) or a little bit more than half. Colour as female except, in some specimens medial 0.5 of vertex light brown to dark brown and occiput more extensively brown (up to medial 0.5). Supra-antennal horn completely black to dark brown in some specimens.</p></tp:treatment-sec><tp:treatment-sec sec-type="Material examined"><title>Material examined.</title><p>Holotype: ♀, Label 1: CONGO, Brazzaville, Centre ORSTOM, 8 novembre 1986, A. DELOBEL coll. Label 2: Holotype. Label 3:<!--PageBreak--> <italic><tp:taxon-name>Zambion hirtum</tp:taxon-name></italic> A. DELOBEL det 1993. Label 4: Muséum Paris EY6006. [MNHN]. Condition: intact except left antenna missing distal 12 flagellomeres and right mid leg missing distal tarsomere. Paratypes: 3 ♂, same data as holotype except: 18.i.1987 [EY 6008]; 17–24.v.1987 [EY6009] and 21.xii.1986 [EY6011] [MNHN]; ♂ same data as<!--PageBreak--> holotype except: 17–24.v.1987 [EY 6012] [CNC]. Non-type material: ♂, ANGOLA: Quirimbo. v.1934. K. Jordan. B.M. 1934–1935 [NHM].</p></tp:treatment-sec><tp:treatment-sec sec-type="Comments"><title>Comments.</title><p><italic><tp:taxon-name>Zambion hirtum</tp:taxon-name></italic> is a mostly pale-coloured species, most similar in colour to <italic><tp:taxon-name>Zambion kasparyani</tp:taxon-name></italic>, although the latter species is completely yellow to orange dorsomedially on the head (<xref ref-type="fig" rid="F11">Fig. 47</xref>), whereas <italic><tp:taxon-name>Zambion hirtum</tp:taxon-name></italic> is extensively black in this area (<xref ref-type="fig" rid="F6">Fig. 16</xref>). <italic><tp:taxon-name>Zambion hirtum</tp:taxon-name></italic> is the species with the most known specimens (eight) and is the only species known from two countries. Note that only six of the eight specimens were examined in this study. Also note that the supraclypeal longitudinal lamella of <italic><tp:taxon-name>Zambion hirtum</tp:taxon-name></italic> is not homologous with the supra-antennal lamella of <italic><tp:taxon-name>Ibornia</tp:taxon-name></italic>. The latter is positioned much more dorsally on the head (extending nearly to the medial ocellus) and its dorsal margin is strongly thickened with a longitudinal groove (Townes, 1969).</p></tp:treatment-sec><tp:treatment-sec><!--Section generated to contain objects referenced in tp:taxon-treatment.--><fig id="F2" position="float" orientation="portrait"><label>Figures 4–5.</label><caption><p>Habitus <bold>4</bold> <italic><tp:taxon-name>Zambion hirtum</tp:taxon-name></italic>,holotype female <bold>5</bold> <italic><tp:taxon-name>Zambion monodon</tp:taxon-name></italic>,holotype female.</p></caption><graphic xmlns:xlink="http://www.w3.org/1999/xlink" xlink:href="ZooKeys-159-019-g002.jpg" position="float" orientation="portrait" xlink:type="simple"/></fig><fig id="F5" position="float" orientation="portrait"><label>Figures 10–15.</label><caption><p>Head, anterior view <bold>10</bold> <italic><tp:taxon-name>Zambion hirtum</tp:taxon-name></italic>,paratype male <bold>11</bold> <italic><tp:taxon-name>Zambion monodon</tp:taxon-name></italic>, paratype male <bold>12</bold> <italic><tp:taxon-name>Zambion rogeri</tp:taxon-name></italic>,paratype male <bold>13</bold> <italic><tp:taxon-name>Zambion eileenae</tp:taxon-name></italic>,holotype female <bold>14</bold> <italic><tp:taxon-name>Zambion wahli</tp:taxon-name></italic>,paratype male <bold>15</bold> <italic><tp:taxon-name>Zambion broadi</tp:taxon-name></italic>, holotype male.</p></caption><graphic xmlns:xlink="http://www.w3.org/1999/xlink" xlink:href="ZooKeys-159-019-g005.jpg" position="float" orientation="portrait" xlink:type="simple"/></fig><fig id="F6" position="float" orientation="portrait"><label>Figures 16–21.</label><caption><p>Vertex showing supra-antennal horn, dorsal view <bold>16</bold> <italic><tp:taxon-name>Zambion hirtum</tp:taxon-name></italic>, paratype male <bold>17</bold> <italic><tp:taxon-name>Zambion monodon</tp:taxon-name></italic>, paratype male <bold>18</bold> <italic><tp:taxon-name>Zambion rogeri</tp:taxon-name></italic>, paratype male <bold>19</bold> <italic><tp:taxon-name>Zambion eileenae</tp:taxon-name></italic>, holotypefemale <bold>20</bold> <italic><tp:taxon-name>Zambion wahli</tp:taxon-name></italic>, holotypefemale <bold>21</bold> <italic><tp:taxon-name>Zambion broadi</tp:taxon-name></italic>, holotype male.</p></caption><graphic xmlns:xlink="http://www.w3.org/1999/xlink" xlink:href="ZooKeys-159-019-g006.jpg" position="float" orientation="portrait" xlink:type="simple"/></fig><fig id="F7" position="float" orientation="portrait"><label>Figures 22–27.</label><caption><p><bold>22</bold> Head, anterior view, <italic><tp:taxon-name>Zambion hirtum</tp:taxon-name></italic>, paratype male showing unidentate mandible <bold>23</bold> Supraclypeal area, anterolateral view, <italic><tp:taxon-name>Zambion hirtum</tp:taxon-name></italic>, male (non-type) (arrow points to longitudinal lamella between antennae) <bold>24–27</bold> head, lateral view <bold>24</bold> <italic><tp:taxon-name>Zambion hirtum</tp:taxon-name></italic>, paratype male <bold>25</bold> <italic><tp:taxon-name>Zambion monodon</tp:taxon-name></italic>, holotype female <bold>26</bold> <italic><tp:taxon-name>Zambion eileenae</tp:taxon-name></italic>,holotype female <bold>27</bold> <italic><tp:taxon-name>Zambion wahli</tp:taxon-name></italic>, holotypefemale.</p></caption><graphic xmlns:xlink="http://www.w3.org/1999/xlink" xlink:href="ZooKeys-159-019-g007.jpg" position="float" orientation="portrait" xlink:type="simple"/></fig><fig id="F8" position="float" orientation="portrait"><label>Figures 28–33.</label><caption><p><bold>28–29</bold> Head, pronotum and anterior of mesoscutum, dorsal view <bold>28</bold> <italic><tp:taxon-name>Zambion wahli</tp:taxon-name></italic>, holotype female (double arrow shows widening of pronotum) <bold>29</bold> <italic><tp:taxon-name>Zambion broadi</tp:taxon-name></italic>, holotype male (arrow shows weak notaulus) <bold>30–31</bold> Pronotum, lateral view <bold>30</bold> <italic><tp:taxon-name>Zambion hirtum</tp:taxon-name></italic>, paratype male <bold>31</bold> <italic><tp:taxon-name>Zambion wahli</tp:taxon-name></italic>, holotype female <bold>32–33</bold>Mesopleuron, lateral view (arrow points to dorsal part of epicnemial carina) <bold>32</bold> <italic><tp:taxon-name>Zambion rogeri</tp:taxon-name></italic>, holotype male <bold>33</bold> <italic><tp:taxon-name>Zambion wahli</tp:taxon-name></italic>, holotype female.</p></caption><graphic xmlns:xlink="http://www.w3.org/1999/xlink" xlink:href="ZooKeys-159-019-g008.jpg" position="float" orientation="portrait" xlink:type="simple"/></fig><fig id="F9" position="float" orientation="portrait"><label>Figures 34–39.</label><caption><p><bold>34</bold> Propodeum, dorsal view. <italic><tp:taxon-name>Zambion hirtum</tp:taxon-name></italic>, holotype female<bold>35–37</bold> Propodeum, dorsolateral view (double-headed arrows indicate length of pleural carina anterior and posterior to point of union with posterior transverse carina) <bold>35</bold> <italic><tp:taxon-name>Zambion hirtum</tp:taxon-name></italic>, paratype male <bold>36</bold> <italic><tp:taxon-name>Zambion monodon</tp:taxon-name></italic>, holotype female (note lack of ventral transverse carina) <bold>37</bold> <italic><tp:taxon-name>Zambion broadi</tp:taxon-name></italic>, holotype male <bold>38–39</bold> Fore wing <bold>38</bold> <italic><tp:taxon-name>Zambion hirtum</tp:taxon-name></italic>, holotype female <bold>39</bold> <italic><tp:taxon-name>Zambion hirtum</tp:taxon-name></italic>,paratype male. <bold>llc</bold> – lateral longitudinal carina, <bold>mlc</bold> – medial longitudinal carina, <bold>pc</bold> – pleural carina, <bold>ptc</bold> – posterior transverse carina, <bold>ps</bold> – propodeal spiracle, <bold>vtc</bold> – ventral transverse carina.</p></caption><graphic xmlns:xlink="http://www.w3.org/1999/xlink" xlink:href="ZooKeys-159-019-g009.jpg" position="float" orientation="portrait" xlink:type="simple"/></fig><fig id="F10" position="float" orientation="portrait"><label>Figures 40–45.</label><caption><p><bold>40–41</bold> First metasomal segment, lateral view (hollow arrow marks posterior end of dorsal longitudinal carina, solid arrow denotes posterior end of dorsolateral longitudinal carina) <bold>40</bold> <italic><tp:taxon-name>Zambion hirtum</tp:taxon-name></italic>, paratype male <bold>41</bold> <italic><tp:taxon-name>Zambion monodon</tp:taxon-name></italic>, paratype male <bold>42</bold> Anterior of metasoma, lateral view, <italic><tp:taxon-name>Zambion monodon</tp:taxon-name></italic>, paratype male (arrow points to laterotergite of second metasomal segment) <bold>43</bold> Tergites 2 and 3, dorsal view, <italic><tp:taxon-name>Zambion hirtum</tp:taxon-name></italic>, holotype female <bold>44</bold> Posterior of metasoma, lateral view showing ovipositor, <italic><tp:taxon-name>Zambion hirtum</tp:taxon-name></italic>, holotype female <bold>45</bold> Egg, lateral view, <italic><tp:taxon-name>Zambion monodon</tp:taxon-name></italic>, holotype female.</p></caption><graphic xmlns:xlink="http://www.w3.org/1999/xlink" xlink:href="ZooKeys-159-019-g010.jpg" position="float" orientation="portrait" xlink:type="simple"/></fig><fig id="F11" position="float" orientation="portrait"><label>Figures 46–48.</label><caption><p><italic><tp:taxon-name>Zambion kasparyani</tp:taxon-name></italic>, holotype male <bold>46</bold> Habitus <bold>47</bold> Head, dorsal view <bold>48</bold> Propodeum, dorsolateral view (note lack of ventral transverse carina similar to <italic><tp:taxon-name>Zambion monodon</tp:taxon-name></italic> in Fig. <bold>36</bold>).</p></caption><graphic xmlns:xlink="http://www.w3.org/1999/xlink" xlink:href="ZooKeys-159-019-g011.jpg" position="float" orientation="portrait" xlink:type="simple"/></fig></tp:treatment-sec></tp:taxon-treatment>
