# Supplementary material for: Revision of the world species of Zambion (Hymenoptera, Ichneumonidae, Tryphoninae)
Source: Zookeys. 2011 Dec 23;(159):19–48. doi: 10.3897/zookeys.159.2219 (PMC3253635; doi:10.3897/zookeys.159.2219)
Supplement: XML Treatment for Zambion rogeri [file zookeys.159.2219-treatment5.xml]

<!DOCTYPE tp:taxon-treatment
  PUBLIC "-//TaxonX//DTD Taxonomic Treatment Publishing DTD v0 20100105//EN" "tax-treatment-NSO.dtd">
<tp:taxon-treatment xmlns:tp="http://www.plazi.org/taxpub"><tp:treatment-meta><mixed-citation publication-type="journal"><person-group><name><surname>Bennett</surname><given-names>Andrew M.R.</given-names></name><name><surname>Barnes</surname><given-names>Diana I.</given-names></name></person-group><article-title>Revision of the world species of 
                    <italic>Zambion</italic> (Hymenoptera, Ichneumonidae, Tryphoninae)</article-title><source>Zookeys</source><day>23</day><month>12</month><year>2011</year><volume>2011</volume><issue>159</issue><fpage>19</fpage><lpage>48</lpage><pub-id pub-id-type="doi">10.3897/zookeys.159.2219</pub-id></mixed-citation></tp:treatment-meta><tp:nomenclature><tp:taxon-name>
                        <tp:taxon-name-part taxon-name-part-type="genus">Zambion</tp:taxon-name-part>
                        <tp:taxon-name-part taxon-name-part-type="species">rogeri</tp:taxon-name-part>
                        <object-id xmlns:xlink="http://www.w3.org/1999/xlink" xlink:type="simple">urn:lsid:zoobank.org:act:B4429CF0-E964-4A22-A273-944742403D9A</object-id>
                    		<object-id xmlns:xlink="http://www.w3.org/1999/xlink" xlink:type="simple">http://species-id.net/wiki/Zambion_rogeri</object-id>
                    </tp:taxon-name><tp:taxon-status xmlns:xlink="http://www.w3.org/1999/xlink" xlink:type="simple">sp. n.</tp:taxon-status><xref ref-type="fig" rid="F3">Figs 6</xref><xref ref-type="fig" rid="F5">12</xref><xref ref-type="fig" rid="F6">18</xref><xref ref-type="fig" rid="F8">32</xref></tp:nomenclature><tp:treatment-sec sec-type="Diagnosis"><title>Diagnosis.</title><p><italic><tp:taxon-name>Zambion rogeri</tp:taxon-name></italic> can be distinguished from all other <italic><tp:taxon-name>Zambion</tp:taxon-name></italic> spp. by having tergites 3 to 7 of metasoma black with ivory bands in posterior 0.1 to 0.2 (<xref ref-type="fig" rid="F3">Fig. 6</xref>). No other species have banded metasomal segments.</p></tp:treatment-sec><tp:treatment-sec sec-type="Description"><title>Description.</title><p><bold>Adult.</bold> Female: Unknown.</p><p>Male: Fore wing length 6.4 to 7.0 (6.4) mm. Clypeus separated from supraclypeal area by a strong groove (<xref ref-type="fig" rid="F5">Fig. 12</xref>). Malar space 0.4 to 0.5 (0.5) times basal width of mandible. Supraclypeal area 1.7 to 1.9 (1.7) times as wide as high (<xref ref-type="fig" rid="F5">Fig. 12</xref>), dorsomedially without a short, narrow, longitudinal lamella between the antenna. Supra-antennal horn short and broadly triangular in dorsal view (<xref ref-type="fig" rid="F6">Fig. 18</xref>), 0.3 to 0.5 (0.3) times as long as width of pedicel at midheight in lateral view. Ocello-ocular distance 1.8 to 2.3 (1.8) times ocellar diameter. Gena 0.6 to 0.7 (0.6) times transverse diameter of the eye. Flagellum with 35 to 37 (35) segments.</p><p>Notaulus absent. Epicnemial carina mostly straight medially, not curving away from anterior edge of mesopleuron near ventral corner of pronotum (<xref ref-type="fig" rid="F8">Fig. 32</xref>). Scutellum with lateral carinae 0.4 to 0.5 (0.5) length of scutellum. Medial longitudinal carinae of propodeum complete and strong anterior to posterior transverse carina (as in <italic><tp:taxon-name>Zambion hirtum</tp:taxon-name></italic> shown in <xref ref-type="fig" rid="F9">Fig. 34</xref>). Carina extending from pleural carina to propodeal spiracle absent. Posterior transverse carina of propodeum with lateral abscissa roughly straight, point of union with pleural carina at about 0.4 distance from posterior end of pleural carina to propodeal spiracle (similar to <italic><tp:taxon-name>Zambion monodon</tp:taxon-name></italic> shown in <xref ref-type="fig" rid="F9">Fig. 36</xref>). Ventral transverse carina extending from metasomal foramen to pleural carina present (as in <xref ref-type="fig" rid="F9">Fig. 35</xref>). Fore tibia with a weak apical point on dorsal surface. Hind femur 3.5 to 3.7 (3.6) times as long as medial width. Hind tarsal claw pectinate to 0.4 times length of claw. Angulation of fore wing vein 2m-cu moderate.</p><p><!--PageBreak-->Tergite 1 of metasoma 1.6 to 1.8 (1.6) times as long as apical width. Dorsal longitudinal carinae of T1 extending to about the level of spiracle or a bit beyond, 0.4 to 0.6 (0.6) times length of T1, dorsolateral longitudinal carinae extending to<!--PageBreak--> spiracle, or in holotype to at least 0.7 times length of T1 (posterior to this, present as a rounded ridge).</p><p>Black to dark brown. Extreme apex of hind femur, basal 0.2 of hind tibia and posterior 0.2+ of T3–T7 ivory (the ivory bands longer medially than laterally and increasing in length from T3 to T7) (<xref ref-type="fig" rid="F3">Fig. 6</xref>). Scape, pedicel and flagellum ventrally, mandibles except at apex, palpi, pronotal collar medially, tegula, posterior of subtegular ridge, fore leg, mid leg, hind coxa, trochanter and femur orange (middle and hind trochanters and femora brownish orange, especially medial surface of hind trochanter and femur). Flagellum dorsally, apical 0.8 of hind tibia and all of hind tarsus brown (flagellum darkening from base to apex). Membrane of fore wing slightly infumate except moderately infumate in apical 0.3 (<xref ref-type="fig" rid="F3">Fig. 6</xref>). Body covered with dense silver setae.</p><fig id="F3" position="float" orientation="portrait"><label>Figures 6–7.</label><caption><p>Habitus <bold>6</bold> <italic><tp:taxon-name>Zambion rogeri</tp:taxon-name></italic>,holotype male <bold>7</bold> <italic><tp:taxon-name>Zambion eileenae</tp:taxon-name></italic>,holotype female.</p></caption><graphic xmlns:xlink="http://www.w3.org/1999/xlink" xlink:href="ZooKeys-159-019-g003.jpg" position="float" orientation="portrait" xlink:type="simple"/></fig><fig id="F4" position="float" orientation="portrait"><label>Figures 8–9.</label><caption><p>Habitus <bold>8</bold> <italic><tp:taxon-name>Zambion wahli</tp:taxon-name></italic>,holotype female <bold>9</bold> <italic><tp:taxon-name>Zambion broadi</tp:taxon-name></italic>,holotype male.</p></caption><graphic xmlns:xlink="http://www.w3.org/1999/xlink" xlink:href="ZooKeys-159-019-g004.jpg" position="float" orientation="portrait" xlink:type="simple"/></fig><fig id="F5" position="float" orientation="portrait"><label>Figures 10–15.</label><caption><p>Head, anterior view <bold>10</bold> <italic><tp:taxon-name>Zambion hirtum</tp:taxon-name></italic>,paratype male <bold>11</bold> <italic><tp:taxon-name>Zambion monodon</tp:taxon-name></italic>, paratype male <bold>12</bold> <italic><tp:taxon-name>Zambion rogeri</tp:taxon-name></italic>,paratype male <bold>13</bold> <italic><tp:taxon-name>Zambion eileenae</tp:taxon-name></italic>,holotype female <bold>14</bold> <italic><tp:taxon-name>Zambion wahli</tp:taxon-name></italic>,paratype male <bold>15</bold> <italic><tp:taxon-name>Zambion broadi</tp:taxon-name></italic>, holotype male.</p></caption><graphic xmlns:xlink="http://www.w3.org/1999/xlink" xlink:href="ZooKeys-159-019-g005.jpg" position="float" orientation="portrait" xlink:type="simple"/></fig><fig id="F6" position="float" orientation="portrait"><label>Figures 16–21.</label><caption><p>Vertex showing supra-antennal horn, dorsal view <bold>16</bold> <italic><tp:taxon-name>Zambion hirtum</tp:taxon-name></italic>, paratype male <bold>17</bold> <italic><tp:taxon-name>Zambion monodon</tp:taxon-name></italic>, paratype male <bold>18</bold> <italic><tp:taxon-name>Zambion rogeri</tp:taxon-name></italic>, paratype male <bold>19</bold> <italic><tp:taxon-name>Zambion eileenae</tp:taxon-name></italic>, holotypefemale <bold>20</bold> <italic><tp:taxon-name>Zambion wahli</tp:taxon-name></italic>, holotypefemale <bold>21</bold> <italic><tp:taxon-name>Zambion broadi</tp:taxon-name></italic>, holotype male.</p></caption><graphic xmlns:xlink="http://www.w3.org/1999/xlink" xlink:href="ZooKeys-159-019-g006.jpg" position="float" orientation="portrait" xlink:type="simple"/></fig></tp:treatment-sec><tp:treatment-sec sec-type="Material examined"><title>Material examined.</title><p>Holotype: ♂, Label 1: BRIT, E, AFRICA [KENYA], Masai Reserve, 29.i.1914, Cap. A.O.Luckman. Label 2: 1919-10. [NHM]. Condition: intact except left antennal flagellum missing all but basal 24 flagellomeres. Paratypes: ♂, BRIT. E. AFRICA [KENYA], 30 miles from Magadi Junc., iv.1912. F.G. Hamilton [NHM]; ♂, BRIT. E. AFRICA [KENYA], Mogorr River, v.1913 [CNC].</p></tp:treatment-sec><tp:treatment-sec sec-type="Etymology"><title>Etymology.</title><p>This species is named in honour of the senior author’s father, Dr. Roger Bennett, for his support and encouragement during the long (and sometimes dark) journey towards becoming a systematic entomologist.</p></tp:treatment-sec><tp:treatment-sec sec-type="Comments"><title>Comments.</title><p><italic><tp:taxon-name>Zambion rogeri</tp:taxon-name></italic> is most closely related to <italic><tp:taxon-name>Zambion eileenae</tp:taxon-name></italic> on the basis of the similar short triangular horn of the supra-antennal area and the length of the longitudinal carinae of T1. Even though <italic><tp:taxon-name>Zambion rogeri</tp:taxon-name></italic> is only known from males, and <italic><tp:taxon-name>Zambion eileenae</tp:taxon-name></italic> from a single female, it is highly unlikely that they are conspecific. <italic><tp:taxon-name>Zambion rogeri</tp:taxon-name></italic> has extensive yellow colouration on the legs and ivory bands on the metasoma, whereas <italic><tp:taxon-name>Zambion eileenae</tp:taxon-name></italic> is completely dark. In the three species of <italic><tp:taxon-name>Zambion</tp:taxon-name></italic> for which both males and females are known, there are minimal sex-related colour differences and this is also the case for species in the related genera <italic><tp:taxon-name>Ibornia</tp:taxon-name></italic> (<xref ref-type="bibr" rid="B26">Seyrig 1935</xref>) and <italic><tp:taxon-name>Thibetoides</tp:taxon-name></italic> (<xref ref-type="bibr" rid="B19">Kasparyan 1973</xref>). In addition, the malar space of <italic><tp:taxon-name>Zambion rogeri</tp:taxon-name></italic> is 0.4 to 0.5 times the basal width of the mandible compared to 0.7 for <italic><tp:taxon-name>Zambion eileenae</tp:taxon-name></italic>. <italic><tp:taxon-name>Zambion rogeri</tp:taxon-name></italic> also lacks the carina extending from the pleural carina to the propodeal spiracle, whereas this carina is complete in <italic><tp:taxon-name>Zambion eileenae</tp:taxon-name></italic>.</p></tp:treatment-sec><tp:treatment-sec><!--Section generated to contain objects referenced in tp:taxon-treatment.--><fig id="F8" position="float" orientation="portrait"><label>Figures 28–33.</label><caption><p><bold>28–29</bold> Head, pronotum and anterior of mesoscutum, dorsal view <bold>28</bold> <italic><tp:taxon-name>Zambion wahli</tp:taxon-name></italic>, holotype female (double arrow shows widening of pronotum) <bold>29</bold> <italic><tp:taxon-name>Zambion broadi</tp:taxon-name></italic>, holotype male (arrow shows weak notaulus) <bold>30–31</bold> Pronotum, lateral view <bold>30</bold> <italic><tp:taxon-name>Zambion hirtum</tp:taxon-name></italic>, paratype male <bold>31</bold> <italic><tp:taxon-name>Zambion wahli</tp:taxon-name></italic>, holotype female <bold>32–33</bold>Mesopleuron, lateral view (arrow points to dorsal part of epicnemial carina) <bold>32</bold> <italic><tp:taxon-name>Zambion rogeri</tp:taxon-name></italic>, holotype male <bold>33</bold> <italic><tp:taxon-name>Zambion wahli</tp:taxon-name></italic>, holotype female.</p></caption><graphic xmlns:xlink="http://www.w3.org/1999/xlink" xlink:href="ZooKeys-159-019-g008.jpg" position="float" orientation="portrait" xlink:type="simple"/></fig><fig id="F9" position="float" orientation="portrait"><label>Figures 34–39.</label><caption><p><bold>34</bold> Propodeum, dorsal view. <italic><tp:taxon-name>Zambion hirtum</tp:taxon-name></italic>, holotype female<bold>35–37</bold> Propodeum, dorsolateral view (double-headed arrows indicate length of pleural carina anterior and posterior to point of union with posterior transverse carina) <bold>35</bold> <italic><tp:taxon-name>Zambion hirtum</tp:taxon-name></italic>, paratype male <bold>36</bold> <italic><tp:taxon-name>Zambion monodon</tp:taxon-name></italic>, holotype female (note lack of ventral transverse carina) <bold>37</bold> <italic><tp:taxon-name>Zambion broadi</tp:taxon-name></italic>, holotype male <bold>38–39</bold> Fore wing <bold>38</bold> <italic><tp:taxon-name>Zambion hirtum</tp:taxon-name></italic>, holotype female <bold>39</bold> <italic><tp:taxon-name>Zambion hirtum</tp:taxon-name></italic>,paratype male. <bold>llc</bold> – lateral longitudinal carina, <bold>mlc</bold> – medial longitudinal carina, <bold>pc</bold> – pleural carina, <bold>ptc</bold> – posterior transverse carina, <bold>ps</bold> – propodeal spiracle, <bold>vtc</bold> – ventral transverse carina.</p></caption><graphic xmlns:xlink="http://www.w3.org/1999/xlink" xlink:href="ZooKeys-159-019-g009.jpg" position="float" orientation="portrait" xlink:type="simple"/></fig></tp:treatment-sec><ref-list><ref id="B26"><mixed-citation xmlns:xlink="http://www.w3.org/1999/xlink" xlink:type="simple"><person-group><name name-style="western"><surname>Seyrig</surname><given-names>A</given-names></name></person-group> (<year>1935</year>)<article-title> Mission scientifique de l’Omo. Tome III. Fascicule 18. Hymenoptera, II. Ichneumonidae: Cryptinae, Pimplinae, Tryphoninae et Ophioninae.</article-title><source>Mémoires du Muséum National d’Histoire Naturelle, Paris, </source><volume>4</volume>: <fpage>1</fpage>-<lpage>100</lpage>.</mixed-citation></ref><ref id="B19"><mixed-citation xmlns:xlink="http://www.w3.org/1999/xlink" xlink:type="simple"><person-group><name name-style="western"><surname>Kasparyan</surname><given-names>DR</given-names></name></person-group> (<year>1973</year>)<source> Fauna of the USSR Hymenoptera Vol III Number 1. Ichneumonidae (Subfamily Tryphoninae) Tribe Tryphonini. Nauka Publishers, Leningrad. [Translated from Russian. Amerind Publishing Co. Ltd., New Delhi, 1981, 414 pp.]</source></mixed-citation></ref></ref-list></tp:taxon-treatment>
