# Supplementary material for: Revision of the world species of Zambion (Hymenoptera, Ichneumonidae, Tryphoninae)
Source: Zookeys. 2011 Dec 23;(159):19–48. doi: 10.3897/zookeys.159.2219 (PMC3253635; doi:10.3897/zookeys.159.2219)
Supplement: XML Treatment for Zambion eileenae [file zookeys.159.2219-treatment6.xml]

<!DOCTYPE tp:taxon-treatment
  PUBLIC "-//TaxonX//DTD Taxonomic Treatment Publishing DTD v0 20100105//EN" "tax-treatment-NSO.dtd">
<tp:taxon-treatment xmlns:tp="http://www.plazi.org/taxpub"><tp:treatment-meta><mixed-citation publication-type="journal"><person-group><name><surname>Bennett</surname><given-names>Andrew M.R.</given-names></name><name><surname>Barnes</surname><given-names>Diana I.</given-names></name></person-group><article-title>Revision of the world species of 
                    <italic>Zambion</italic> (Hymenoptera, Ichneumonidae, Tryphoninae)</article-title><source>Zookeys</source><day>23</day><month>12</month><year>2011</year><volume>2011</volume><issue>159</issue><fpage>19</fpage><lpage>48</lpage><pub-id pub-id-type="doi">10.3897/zookeys.159.2219</pub-id></mixed-citation></tp:treatment-meta><tp:nomenclature><tp:taxon-name>
                        <tp:taxon-name-part taxon-name-part-type="genus">Zambion</tp:taxon-name-part>
                        <tp:taxon-name-part taxon-name-part-type="species">eileenae</tp:taxon-name-part>
                        <object-id xmlns:xlink="http://www.w3.org/1999/xlink" xlink:type="simple">urn:lsid:zoobank.org:act:E90E33CB-A2B1-4B1C-8A80-E0FCC2CD187</object-id>
                    		<object-id xmlns:xlink="http://www.w3.org/1999/xlink" xlink:type="simple">http://species-id.net/wiki/Zambion_eileenae</object-id>
                    </tp:taxon-name><tp:taxon-authority>sp. n.</tp:taxon-authority><xref ref-type="fig" rid="F3">Figs 7</xref><xref ref-type="fig" rid="F5">13</xref><xref ref-type="fig" rid="F6">19</xref><xref ref-type="fig" rid="F7">26</xref></tp:nomenclature><tp:treatment-sec sec-type="Diagnosis"><title>Diagnosis.</title><p><italic><tp:taxon-name>Zambion eileenae</tp:taxon-name></italic> can be distinguished from all other <italic><tp:taxon-name>Zambion</tp:taxon-name></italic> spp. by having all legs completely dark (brown or black), without any orange or yellow (<xref ref-type="fig" rid="F3">Fig. 7</xref>). All other species have some orange or yellow in some parts of the legs.</p></tp:treatment-sec><tp:treatment-sec sec-type="Description"><title>Description.</title><p><bold>Adult.</bold> Female. Fore wing length 6.0 mm. Clypeus separated from supraclypeal area by a strong groove (<xref ref-type="fig" rid="F5">Fig. 13</xref>). Malar space 0.7 times basal width of <!--PageBreak-->mandible. Supraclypeal area 1.9 times as high as wide (<xref ref-type="fig" rid="F5">Fig. 13</xref>), dorsomedially without a short, narrow, longitudinal lamella between the antenna. Supra-antennal horn short and triangular in dorsal view (<xref ref-type="fig" rid="F6">Fig. 19</xref>), 0.3 times as long as width of pedicel at<!--PageBreak--> midheight in lateral view (<xref ref-type="fig" rid="F7">Fig. 26</xref>). Ocello-ocular distance 1.8 times ocellar diameter. Gena 0.8 times transverse diameter of the eye. Flagellum with 29 segments on left, 28 on right.</p><p>Notaulus absent. Epicnemial carina mostly straight medially, not curving away from anterior edge of mesopleuron near ventral corner of pronotum (similar to <italic><tp:taxon-name>Zambion rogeri</tp:taxon-name></italic> shown in <xref ref-type="fig" rid="F8">Fig. 32</xref>). Scutellum with lateral carinae extending 0.5 length of scutellum. Medial longitudinal carinae of propodeum complete and strong anterior to posterior transverse carina (as in <italic><tp:taxon-name>Zambion hirtum</tp:taxon-name></italic> shown in <xref ref-type="fig" rid="F9">Fig. 34</xref>). Carina running from pleural carina to propodeal spiracle complete. Posterior transverse carina of propodeum with lateral abscissa roughly straight, point of union with pleural carina at about 0.4 distance from posterior end of pleural carina to propodeal spiracle (similar to <italic><tp:taxon-name>Zambion monodon</tp:taxon-name></italic> shown in <xref ref-type="fig" rid="F9">Fig. 36</xref>). Ventral transverse carina extending from metasomal foramen to pleural carina present (as in <xref ref-type="fig" rid="F9">Fig. 35</xref>). Fore tibia without an apical point on dorsal surface. Hind femur 3.6 times as long as medial width. Hind tarsal claw pectinate to about 0.5 times length of claw. Angulation of fore wing vein 2m-cu weak.</p><p>Tergite 1 of metasoma 1.8 times as long as apical width. Dorsal longitudinal carinae of T1 extending to 0.7 length of T1, dorsolateral longitudinal carinae extending beyond spiracles up to 0.7 length of segment.</p><p>Black. Legs, metasomal sternites and ovipositor sheaths at base brown, the legs lightening from base to apex except hind leg with tibia and tarsus darker brown. Flagellomere 1 at extreme base and flagellomeres 2+ on ventral surface yellow brown, gradually lightening towards apex, dorsal surface of flagellum brown, lightening to yellow brown apical to middle. Apical 0.3 of clypeus orange-brown. Membrane of fore wing strongly infumate (<xref ref-type="fig" rid="F3">Fig. 7</xref>), slightly less imfumate basally. Body covered with dense silver setae.</p><p>Male: unknown.</p><fig id="F7" position="float" orientation="portrait"><label>Figures 22–27.</label><caption><p><bold>22</bold> Head, anterior view, <italic><tp:taxon-name>Zambion hirtum</tp:taxon-name></italic>, paratype male showing unidentate mandible <bold>23</bold> Supraclypeal area, anterolateral view, <italic><tp:taxon-name>Zambion hirtum</tp:taxon-name></italic>, male (non-type) (arrow points to longitudinal lamella between antennae) <bold>24–27</bold> head, lateral view <bold>24</bold> <italic><tp:taxon-name>Zambion hirtum</tp:taxon-name></italic>, paratype male <bold>25</bold> <italic><tp:taxon-name>Zambion monodon</tp:taxon-name></italic>, holotype female <bold>26</bold> <italic><tp:taxon-name>Zambion eileenae</tp:taxon-name></italic>,holotype female <bold>27</bold> <italic><tp:taxon-name>Zambion wahli</tp:taxon-name></italic>, holotypefemale.</p></caption><graphic xmlns:xlink="http://www.w3.org/1999/xlink" xlink:href="ZooKeys-159-019-g007.jpg" position="float" orientation="portrait" xlink:type="simple"/></fig></tp:treatment-sec><tp:treatment-sec sec-type="Material examined"><title>Material examined.</title><p>Holotype: ♀, Label 1: UGANDA, Ruwenzori Range [Rwenzori Mountains], xii.1934-i.1935., B.M. E. Afr. Exp. B.M. 1935-203. Label 2: Namwamba Valley, 6,500 ft., F.W. Edwards. [NHM]. Condition: intact.</p></tp:treatment-sec><tp:treatment-sec sec-type="Etymology"><title>Etymology.</title><p>This species, collected in the “Mountains of the Moon”, is named in honour of the senior author’s mother, Mrs. Eileen Bennett, for her support and understanding, especially when finding dead caterpillars and grasshoppers in jars or worse (live ones wandering through the house).</p></tp:treatment-sec><tp:treatment-sec sec-type="Comments"><title>Comments.</title><p>See comments for <italic><tp:taxon-name>Zambion rogeri</tp:taxon-name></italic>.</p></tp:treatment-sec><tp:treatment-sec><!--Section generated to contain objects referenced in tp:taxon-treatment.--><fig id="F3" position="float" orientation="portrait"><label>Figures 6–7.</label><caption><p>Habitus <bold>6</bold> <italic><tp:taxon-name>Zambion rogeri</tp:taxon-name></italic>,holotype male <bold>7</bold> <italic><tp:taxon-name>Zambion eileenae</tp:taxon-name></italic>,holotype female.</p></caption><graphic xmlns:xlink="http://www.w3.org/1999/xlink" xlink:href="ZooKeys-159-019-g003.jpg" position="float" orientation="portrait" xlink:type="simple"/></fig><fig id="F5" position="float" orientation="portrait"><label>Figures 10–15.</label><caption><p>Head, anterior view <bold>10</bold> <italic><tp:taxon-name>Zambion hirtum</tp:taxon-name></italic>,paratype male <bold>11</bold> <italic><tp:taxon-name>Zambion monodon</tp:taxon-name></italic>, paratype male <bold>12</bold> <italic><tp:taxon-name>Zambion rogeri</tp:taxon-name></italic>,paratype male <bold>13</bold> <italic><tp:taxon-name>Zambion eileenae</tp:taxon-name></italic>,holotype female <bold>14</bold> <italic><tp:taxon-name>Zambion wahli</tp:taxon-name></italic>,paratype male <bold>15</bold> <italic><tp:taxon-name>Zambion broadi</tp:taxon-name></italic>, holotype male.</p></caption><graphic xmlns:xlink="http://www.w3.org/1999/xlink" xlink:href="ZooKeys-159-019-g005.jpg" position="float" orientation="portrait" xlink:type="simple"/></fig><fig id="F6" position="float" orientation="portrait"><label>Figures 16–21.</label><caption><p>Vertex showing supra-antennal horn, dorsal view <bold>16</bold> <italic><tp:taxon-name>Zambion hirtum</tp:taxon-name></italic>, paratype male <bold>17</bold> <italic><tp:taxon-name>Zambion monodon</tp:taxon-name></italic>, paratype male <bold>18</bold> <italic><tp:taxon-name>Zambion rogeri</tp:taxon-name></italic>, paratype male <bold>19</bold> <italic><tp:taxon-name>Zambion eileenae</tp:taxon-name></italic>, holotypefemale <bold>20</bold> <italic><tp:taxon-name>Zambion wahli</tp:taxon-name></italic>, holotypefemale <bold>21</bold> <italic><tp:taxon-name>Zambion broadi</tp:taxon-name></italic>, holotype male.</p></caption><graphic xmlns:xlink="http://www.w3.org/1999/xlink" xlink:href="ZooKeys-159-019-g006.jpg" position="float" orientation="portrait" xlink:type="simple"/></fig><fig id="F8" position="float" orientation="portrait"><label>Figures 28–33.</label><caption><p><bold>28–29</bold> Head, pronotum and anterior of mesoscutum, dorsal view <bold>28</bold> <italic><tp:taxon-name>Zambion wahli</tp:taxon-name></italic>, holotype female (double arrow shows widening of pronotum) <bold>29</bold> <italic><tp:taxon-name>Zambion broadi</tp:taxon-name></italic>, holotype male (arrow shows weak notaulus) <bold>30–31</bold> Pronotum, lateral view <bold>30</bold> <italic><tp:taxon-name>Zambion hirtum</tp:taxon-name></italic>, paratype male <bold>31</bold> <italic><tp:taxon-name>Zambion wahli</tp:taxon-name></italic>, holotype female <bold>32–33</bold>Mesopleuron, lateral view (arrow points to dorsal part of epicnemial carina) <bold>32</bold> <italic><tp:taxon-name>Zambion rogeri</tp:taxon-name></italic>, holotype male <bold>33</bold> <italic><tp:taxon-name>Zambion wahli</tp:taxon-name></italic>, holotype female.</p></caption><graphic xmlns:xlink="http://www.w3.org/1999/xlink" xlink:href="ZooKeys-159-019-g008.jpg" position="float" orientation="portrait" xlink:type="simple"/></fig><fig id="F9" position="float" orientation="portrait"><label>Figures 34–39.</label><caption><p><bold>34</bold> Propodeum, dorsal view. <italic><tp:taxon-name>Zambion hirtum</tp:taxon-name></italic>, holotype female<bold>35–37</bold> Propodeum, dorsolateral view (double-headed arrows indicate length of pleural carina anterior and posterior to point of union with posterior transverse carina) <bold>35</bold> <italic><tp:taxon-name>Zambion hirtum</tp:taxon-name></italic>, paratype male <bold>36</bold> <italic><tp:taxon-name>Zambion monodon</tp:taxon-name></italic>, holotype female (note lack of ventral transverse carina) <bold>37</bold> <italic><tp:taxon-name>Zambion broadi</tp:taxon-name></italic>, holotype male <bold>38–39</bold> Fore wing <bold>38</bold> <italic><tp:taxon-name>Zambion hirtum</tp:taxon-name></italic>, holotype female <bold>39</bold> <italic><tp:taxon-name>Zambion hirtum</tp:taxon-name></italic>,paratype male. <bold>llc</bold> – lateral longitudinal carina, <bold>mlc</bold> – medial longitudinal carina, <bold>pc</bold> – pleural carina, <bold>ptc</bold> – posterior transverse carina, <bold>ps</bold> – propodeal spiracle, <bold>vtc</bold> – ventral transverse carina.</p></caption><graphic xmlns:xlink="http://www.w3.org/1999/xlink" xlink:href="ZooKeys-159-019-g009.jpg" position="float" orientation="portrait" xlink:type="simple"/></fig></tp:treatment-sec></tp:taxon-treatment>
