# Supplementary material for: Revision of the world species of Zambion (Hymenoptera, Ichneumonidae, Tryphoninae)
Source: Zookeys. 2011 Dec 23;(159):19–48. doi: 10.3897/zookeys.159.2219 (PMC3253635; doi:10.3897/zookeys.159.2219)
Supplement: XML Treatment for Zambion wahli [file zookeys.159.2219-treatment7.xml]

<!DOCTYPE tp:taxon-treatment
  PUBLIC "-//TaxonX//DTD Taxonomic Treatment Publishing DTD v0 20100105//EN" "tax-treatment-NSO.dtd">
<tp:taxon-treatment xmlns:tp="http://www.plazi.org/taxpub"><tp:treatment-meta><mixed-citation publication-type="journal"><person-group><name><surname>Bennett</surname><given-names>Andrew M.R.</given-names></name><name><surname>Barnes</surname><given-names>Diana I.</given-names></name></person-group><article-title>Revision of the world species of 
                    <italic>Zambion</italic> (Hymenoptera, Ichneumonidae, Tryphoninae)</article-title><source>Zookeys</source><day>23</day><month>12</month><year>2011</year><volume>2011</volume><issue>159</issue><fpage>19</fpage><lpage>48</lpage><pub-id pub-id-type="doi">10.3897/zookeys.159.2219</pub-id></mixed-citation></tp:treatment-meta><tp:nomenclature><tp:taxon-name>
                        <tp:taxon-name-part taxon-name-part-type="genus">Zambion</tp:taxon-name-part>
                        <tp:taxon-name-part taxon-name-part-type="species">wahli</tp:taxon-name-part>
                        <object-id xmlns:xlink="http://www.w3.org/1999/xlink" xlink:type="simple">urn:lsid:zoobank.org:act:14B25D7C-F198-4BEE-B1C4-93FC0CAD4D41</object-id>
                    		<object-id xmlns:xlink="http://www.w3.org/1999/xlink" xlink:type="simple">http://species-id.net/wiki/Zambion_wahli</object-id>
                    </tp:taxon-name><tp:taxon-status xmlns:xlink="http://www.w3.org/1999/xlink" xlink:type="simple">sp. n.</tp:taxon-status><xref ref-type="fig" rid="F4">Figs 8</xref><xref ref-type="fig" rid="F5">14</xref><xref ref-type="fig" rid="F7">20, 27</xref><xref ref-type="fig" rid="F8">28, 31, 33</xref></tp:nomenclature><tp:treatment-sec sec-type="Diagnosis"><title>Diagnosis.</title><p><italic><tp:taxon-name>Zambion wahli</tp:taxon-name></italic> can be distinguished from all other <italic><tp:taxon-name>Zambion</tp:taxon-name></italic> spp. by combination of all of the following characters: 1) mesopleuron completely black (no yel<!--PageBreak--><!--PageBreak-->low) (<xref ref-type="fig" rid="F4">Fig. 8</xref>); 2) supra-antennal horn long and sub-parallel-sided in dorsal view (<xref ref-type="fig" rid="F6">Fig. 20</xref>), 1.2 to 1.3 times as long as pedicel at midheight in lateral view (<xref ref-type="fig" rid="F7">Fig. 27</xref>); 3) propodeum completely black (<xref ref-type="fig" rid="F4">Fig. 8</xref>) (not orange).</p></tp:treatment-sec><tp:treatment-sec sec-type="Description"><title>Description.</title><p><bold>Adult.</bold> Female. Fore wing length 6.1 mm. Clypeus separated from supraclypeal area by a strong groove (<xref ref-type="fig" rid="F5">Fig. 14</xref>). Malar space 0.5 times basal width of mandible. Supraclypeal area 2.1 times as wide as high (<xref ref-type="fig" rid="F5">Fig. 14</xref>), dorsomedially without a short, narrow, longitudinal lamella between the antenna. Supra-antennal horn long and sub-parallel-sided in dorsal view (<xref ref-type="fig" rid="F6">Fig. 20</xref>), 1.2 times as long as width of pedicel at midheight in lateral view. Ocello-ocular distance 1.6 times ocellar diameter. Gena 0.8 times transverse diameter of the eye. Antenna incomplete (see Material examined).</p><p>Notaulus present, but weak. Epicnemial carina medially curving away from anterior edge of mesopleuron near ventral corner of pronotum (<xref ref-type="fig" rid="F8">Fig. 33</xref>) (not mostly straight medially as in <xref ref-type="fig" rid="F8">Fig. 32</xref>). Scutellum with lateral carinae to 0.3 length of scutellum. Medial longitudinal carinae of propodeum incomplete anterior to posterior transverse carina (present between posterior transverse carina and the level of the propodeal spiracles, but absent anterior to this point). Carina running from pleural carina to spiracle absent. Posterior transverse carina of propodeum with lateral abscissa roughly straight, point of union with pleural carina at about 0.4 distance from posterior end of pleural carina to propodeal spiracle (similar to <italic><tp:taxon-name>Zambion monodon</tp:taxon-name></italic> shown in <xref ref-type="fig" rid="F9">Fig. 36</xref>). Ventral transverse carina extending from metasomal foramen to pleural carina present (as in <italic><tp:taxon-name>Zambion hirtum</tp:taxon-name></italic> shown in <xref ref-type="fig" rid="F9">Fig. 35</xref>). Fore tibia with a moderately strong apical point on dorsal surface. Hind femur 3.8 times as long as medial width. Hind tarsal claw with pectination not known (both distal tarsomeres missing). Angulation of fore wing vein 2m-cu strong.</p><p>Tergite 1 of metasoma 1.2 times as long as apical width. Dorsal longitudinal carina of T1 extending to about level of spiracle (0.4 length of segment), dorsolateral longitudinal carina absent (no obvious carina visible between anterior part of dorsal longitudinal carina and spiracle).</p><p>Black. Distal trochantelli of fore and middle legs, hind trochanter except at base, all femora and tibiae except apical 0.1 of hind tibia, fore tarsomeres 1 - 4, middle tarsomeres 1 – 3, basal 0.8 of hind basal tarsomere, T1 – 4, T5 sublaterally, T6 except anteriorly and all sternites yellow. Palpi, glossa, basal trochantelli of fore and middle legs, base of hind basal trochantellus, apical 0.1 of hind tibia, distal tarsomere of fore and middle leg, all of hind tarsus except basal 0.8 of basal tarsomere, T5 medially and laterally, T6 anteriorly and ovipositor sheaths brown. Membrane of fore wing moderately uniformly infumate (<xref ref-type="fig" rid="F4">Fig. 8</xref>). Body covered with dense, golden setae.</p><p>Male as female except: Fore wing length 6.2 to 6.3 mm. Malar space 0.4 to 0.5 times basal width of mandible. Supraclypeal area 1.9 to 2.0 times as wide as high. Supra-antennal horn 1.3 times width of pedicel at middle. Ocello-ocular distance 1.8 to 2.0 times ocellar diameter. Gena 0.8 to 0.9 times transverse diameter of eye. Flagellum with 27 segments. Hind femur length 3.7 to 3.8 times medial width. Hind tarsa<!--PageBreak--><!--PageBreak-->l claw pectinate to 0.5 to 0.6 length of claw. Posterior transverse carina of propodeum incomplete in middle. Tergite 1 1.3 to 1.4 times as long as apical width. Dorsal longitudinal carina extending to just anterior to spiracles or to level of spiracles (0.3 to 0.4 length of T1). Dorsolateral longitudinal carina of T1 absent or present as a thin, weak ridge that extends half way to spiracle. Colour as female except apical 0.2 of hind tibia, apical 0.5 to 0.9 of hind basal tarsomere brown. Tergites 1 to 4 yellow brown with irregular brown mottling, especially medially and anteriorly on each segment. Tergite 5 yellow laterally. Gonoforceps basally yellow, apically brown.</p><fig id="F8" position="float" orientation="portrait"><label>Figures 28–33.</label><caption><p><bold>28–29</bold> Head, pronotum and anterior of mesoscutum, dorsal view <bold>28</bold> <italic><tp:taxon-name>Zambion wahli</tp:taxon-name></italic>, holotype female (double arrow shows widening of pronotum) <bold>29</bold> <italic><tp:taxon-name>Zambion broadi</tp:taxon-name></italic>, holotype male (arrow shows weak notaulus) <bold>30–31</bold> Pronotum, lateral view <bold>30</bold> <italic><tp:taxon-name>Zambion hirtum</tp:taxon-name></italic>, paratype male <bold>31</bold> <italic><tp:taxon-name>Zambion wahli</tp:taxon-name></italic>, holotype female <bold>32–33</bold>Mesopleuron, lateral view (arrow points to dorsal part of epicnemial carina) <bold>32</bold> <italic><tp:taxon-name>Zambion rogeri</tp:taxon-name></italic>, holotype male <bold>33</bold> <italic><tp:taxon-name>Zambion wahli</tp:taxon-name></italic>, holotype female.</p></caption><graphic xmlns:xlink="http://www.w3.org/1999/xlink" xlink:href="ZooKeys-159-019-g008.jpg" position="float" orientation="portrait" xlink:type="simple"/></fig></tp:treatment-sec><tp:treatment-sec sec-type="Material examined"><title>Material examined.</title><p>Holotype: ♀, Label 1: A43. Label 2: AFRICA, UGANDA, Mt. Elgon, Butandiga, 7,000 ft. Label 3: J. Ford, B.M.1935-459. [NHM]. Condition: intact except both antenna with only basal flagellomere attached, right flagellomeres 2 to 14 glued to double-mount block, left hind leg missing distal 3 tarsomeres, right hind leg missing distal tarsomere, apical half of right ovipositor sheath missing. Paratypes: 2 ♂, same data as holotype except: A47 on upper label [NHM, CNC].</p></tp:treatment-sec><tp:treatment-sec sec-type="Etymology"><title>Etymology.</title><p>This species is named in honour of Dr. David Wahl (American Entomological Institute) (AEIC) for his contributions to ichneumonid taxonomy and his hospitality to the senior author during many visits to the AEIC.</p></tp:treatment-sec><tp:treatment-sec sec-type="Comments"><title>Comments.</title><p><italic><tp:taxon-name>Zambion wahli</tp:taxon-name></italic> is most closely related to <italic><tp:taxon-name>Zambion broadi</tp:taxon-name></italic> on the basis of the long, sub-parallel-sided horn (<xref ref-type="fig" rid="F6">Figs 20, 21</xref>), the curved epicnemial carina (<xref ref-type="fig" rid="F8">Fig. 33</xref>) and the lack of a complete medial, longitudinal carina of the propodeum anterior to the posterior transverse carina. See comments under the latter species for distinction of these two species.</p></tp:treatment-sec><tp:treatment-sec><!--Section generated to contain objects referenced in tp:taxon-treatment.--><fig id="F4" position="float" orientation="portrait"><label>Figures 8–9.</label><caption><p>Habitus <bold>8</bold> <italic><tp:taxon-name>Zambion wahli</tp:taxon-name></italic>,holotype female <bold>9</bold> <italic><tp:taxon-name>Zambion broadi</tp:taxon-name></italic>,holotype male.</p></caption><graphic xmlns:xlink="http://www.w3.org/1999/xlink" xlink:href="ZooKeys-159-019-g004.jpg" position="float" orientation="portrait" xlink:type="simple"/></fig><fig id="F5" position="float" orientation="portrait"><label>Figures 10–15.</label><caption><p>Head, anterior view <bold>10</bold> <italic><tp:taxon-name>Zambion hirtum</tp:taxon-name></italic>,paratype male <bold>11</bold> <italic><tp:taxon-name>Zambion monodon</tp:taxon-name></italic>, paratype male <bold>12</bold> <italic><tp:taxon-name>Zambion rogeri</tp:taxon-name></italic>,paratype male <bold>13</bold> <italic><tp:taxon-name>Zambion eileenae</tp:taxon-name></italic>,holotype female <bold>14</bold> <italic><tp:taxon-name>Zambion wahli</tp:taxon-name></italic>,paratype male <bold>15</bold> <italic><tp:taxon-name>Zambion broadi</tp:taxon-name></italic>, holotype male.</p></caption><graphic xmlns:xlink="http://www.w3.org/1999/xlink" xlink:href="ZooKeys-159-019-g005.jpg" position="float" orientation="portrait" xlink:type="simple"/></fig><fig id="F7" position="float" orientation="portrait"><label>Figures 22–27.</label><caption><p><bold>22</bold> Head, anterior view, <italic><tp:taxon-name>Zambion hirtum</tp:taxon-name></italic>, paratype male showing unidentate mandible <bold>23</bold> Supraclypeal area, anterolateral view, <italic><tp:taxon-name>Zambion hirtum</tp:taxon-name></italic>, male (non-type) (arrow points to longitudinal lamella between antennae) <bold>24–27</bold> head, lateral view <bold>24</bold> <italic><tp:taxon-name>Zambion hirtum</tp:taxon-name></italic>, paratype male <bold>25</bold> <italic><tp:taxon-name>Zambion monodon</tp:taxon-name></italic>, holotype female <bold>26</bold> <italic><tp:taxon-name>Zambion eileenae</tp:taxon-name></italic>,holotype female <bold>27</bold> <italic><tp:taxon-name>Zambion wahli</tp:taxon-name></italic>, holotypefemale.</p></caption><graphic xmlns:xlink="http://www.w3.org/1999/xlink" xlink:href="ZooKeys-159-019-g007.jpg" position="float" orientation="portrait" xlink:type="simple"/></fig><fig id="F6" position="float" orientation="portrait"><label>Figures 16–21.</label><caption><p>Vertex showing supra-antennal horn, dorsal view <bold>16</bold> <italic><tp:taxon-name>Zambion hirtum</tp:taxon-name></italic>, paratype male <bold>17</bold> <italic><tp:taxon-name>Zambion monodon</tp:taxon-name></italic>, paratype male <bold>18</bold> <italic><tp:taxon-name>Zambion rogeri</tp:taxon-name></italic>, paratype male <bold>19</bold> <italic><tp:taxon-name>Zambion eileenae</tp:taxon-name></italic>, holotypefemale <bold>20</bold> <italic><tp:taxon-name>Zambion wahli</tp:taxon-name></italic>, holotypefemale <bold>21</bold> <italic><tp:taxon-name>Zambion broadi</tp:taxon-name></italic>, holotype male.</p></caption><graphic xmlns:xlink="http://www.w3.org/1999/xlink" xlink:href="ZooKeys-159-019-g006.jpg" position="float" orientation="portrait" xlink:type="simple"/></fig><fig id="F9" position="float" orientation="portrait"><label>Figures 34–39.</label><caption><p><bold>34</bold> Propodeum, dorsal view. <italic><tp:taxon-name>Zambion hirtum</tp:taxon-name></italic>, holotype female<bold>35–37</bold> Propodeum, dorsolateral view (double-headed arrows indicate length of pleural carina anterior and posterior to point of union with posterior transverse carina) <bold>35</bold> <italic><tp:taxon-name>Zambion hirtum</tp:taxon-name></italic>, paratype male <bold>36</bold> <italic><tp:taxon-name>Zambion monodon</tp:taxon-name></italic>, holotype female (note lack of ventral transverse carina) <bold>37</bold> <italic><tp:taxon-name>Zambion broadi</tp:taxon-name></italic>, holotype male <bold>38–39</bold> Fore wing <bold>38</bold> <italic><tp:taxon-name>Zambion hirtum</tp:taxon-name></italic>, holotype female <bold>39</bold> <italic><tp:taxon-name>Zambion hirtum</tp:taxon-name></italic>,paratype male. <bold>llc</bold> – lateral longitudinal carina, <bold>mlc</bold> – medial longitudinal carina, <bold>pc</bold> – pleural carina, <bold>ptc</bold> – posterior transverse carina, <bold>ps</bold> – propodeal spiracle, <bold>vtc</bold> – ventral transverse carina.</p></caption><graphic xmlns:xlink="http://www.w3.org/1999/xlink" xlink:href="ZooKeys-159-019-g009.jpg" position="float" orientation="portrait" xlink:type="simple"/></fig></tp:treatment-sec></tp:taxon-treatment>
