# Supplementary material for: Revision of the world species of Zambion (Hymenoptera, Ichneumonidae, Tryphoninae)
Source: Zookeys. 2011 Dec 23;(159):19–48. doi: 10.3897/zookeys.159.2219 (PMC3253635; doi:10.3897/zookeys.159.2219)
Supplement: XML Treatment for Zambion broadi [file zookeys.159.2219-treatment8.xml]

<!DOCTYPE tp:taxon-treatment
  PUBLIC "-//TaxonX//DTD Taxonomic Treatment Publishing DTD v0 20100105//EN" "tax-treatment-NSO.dtd">
<tp:taxon-treatment xmlns:tp="http://www.plazi.org/taxpub"><tp:treatment-meta><mixed-citation publication-type="journal"><person-group><name><surname>Bennett</surname><given-names>Andrew M.R.</given-names></name><name><surname>Barnes</surname><given-names>Diana I.</given-names></name></person-group><article-title>Revision of the world species of 
                    <italic>Zambion</italic> (Hymenoptera, Ichneumonidae, Tryphoninae)</article-title><source>Zookeys</source><day>23</day><month>12</month><year>2011</year><volume>2011</volume><issue>159</issue><fpage>19</fpage><lpage>48</lpage><pub-id pub-id-type="doi">10.3897/zookeys.159.2219</pub-id></mixed-citation></tp:treatment-meta><tp:nomenclature><tp:taxon-name>
                        <tp:taxon-name-part taxon-name-part-type="genus">Zambion</tp:taxon-name-part>
                        <tp:taxon-name-part taxon-name-part-type="species">broadi</tp:taxon-name-part>
                        <object-id xmlns:xlink="http://www.w3.org/1999/xlink" xlink:type="simple">urn:lsid:zoobank.org:act:920ECA3B-CC89-4A2E-B959-DD852CD33D7E</object-id>
                    		<object-id xmlns:xlink="http://www.w3.org/1999/xlink" xlink:type="simple">http://species-id.net/wiki/Zambion_broadi</object-id>
                    </tp:taxon-name><tp:taxon-status xmlns:xlink="http://www.w3.org/1999/xlink" xlink:type="simple">sp. n.</tp:taxon-status><xref ref-type="fig" rid="F4">Figs 9</xref><xref ref-type="fig" rid="F10">15</xref><xref ref-type="fig" rid="F6">21</xref><xref ref-type="fig" rid="F8">29</xref><xref ref-type="fig" rid="F9">37</xref></tp:nomenclature><tp:treatment-sec sec-type="Diagnosis"><title>Diagnosis.</title><p><italic><tp:taxon-name>Zambion broadi</tp:taxon-name></italic> can be distinguished from all other <italic><tp:taxon-name>Zambion</tp:taxon-name></italic> spp. by combination of all of the following characters: 1) mesopleuron completely black (without yellow) (<xref ref-type="fig" rid="F4">Fig. 9</xref>); 2) supra-antennal horn long and sub-parallel-sided in dorsal view (<xref ref-type="fig" rid="F6">Fig. 21</xref>), 1.2 times as long as pedicel at midheight in lateral view; 3) propodeum orange (not black) (<xref ref-type="fig" rid="F4">Fig. 9</xref>).</p></tp:treatment-sec><tp:treatment-sec sec-type="Description"><title>Description.</title><p><bold>Adult.</bold> Male. Fore wing length 6.4 mm. Clypeus separated from supraclypeal area by a strong groove. Malar space 0.4 times basal width of mandible. Supraclypeal area 1.9 times as wide as high (<xref ref-type="fig" rid="F5">Fig. 15</xref>), dorsomedially without a short, narrow, longitudinal lamella between the antenna. Supra-antennal horn long and sub-parallel-sided in dorsal view (<xref ref-type="fig" rid="F6">Fig. 21</xref>), 1.2 times as long as width of pedicel at midheight in lateral view. Ocello-ocular distance 2.1 times ocellar diameter. Gena 0.6 times transverse diameter of the eye. Flagellum with 30 segments.</p><p><!--PageBreak--><!--PageBreak-->Notaulus present, but weak (<xref ref-type="fig" rid="F8">Fig. 29</xref>). Epicnemial carina medially curving away from anterior edge of mesopleuron near ventral corner of pronotum (similar to <italic><tp:taxon-name>Zambion wahli</tp:taxon-name></italic> shown in <xref ref-type="fig" rid="F8">Fig. 33</xref>). Scutellum with lateral carinae at base only. Medial longitudinal carinae of propodeum absent anterior to posterior transverse carina. Posterior transverse carina incomplete medially. Carina extending from pleural carina to propodeal spiracle absent. Posterior transverse carina of propodeum with lateral abscissa strongly curving posteriorly where it joins pleural carina, point of union at about 0.2 distance from posterior end of pleural carina to propodeal spiracle (<xref ref-type="fig" rid="F9">Fig. 37</xref>). Ventral transverse carina extending from metasomal foramen to pleural carina present (<xref ref-type="fig" rid="F9">Fig. 37</xref>). Fore tibia apical point not examined (both fore tibiae absent). Hind femur 3.6 times as long as medial width. Hind tarsal claw pectinate to 0.4 times length of claw. Angulation of fore wing vein 2m-cu strong.</p><p>Tergite 1 of metasoma 1.2 times as long as apical width. Dorsal longitudinal carinae of T1 extending to about level of spiracle (0.4 length of tergite), dorsolateral longitudinal carinae present only as a short stub bifurcating near base of dorsal longitudinal carina.</p><p>Black. Apical half of clypeus, glossa, apex of scutellum, propodeum, metasoma, except as noted below, orange. Tegula, coxae, apical 0.2 of hind tibia, hind tarsus except basal 0.3 of basal tarsomere, T2+ in spots laterally and sublaterally, T5 to T6 medially and hypopygium brown. Palpi, hind trochanter, femur, basal 0.8 of hind tibia and basal 0.3 of basal tarsomere, sternites and gonoforceps brownish yellow. Note that the distinction between orange and brownish yellow is not always clear. The hind leg is slightly more yellowish than the propodeum, the latter being slightly more yellow (and slightly less orange) than the scutellum and tergites. Membrane of fore wing uniformly, moderately infumate (<xref ref-type="fig" rid="F4">Fig. 9</xref>). Body covered with dense golden setae.</p><p>Female: unknown.</p><fig id="F9" position="float" orientation="portrait"><label>Figures 34–39.</label><caption><p><bold>34</bold> Propodeum, dorsal view. <italic><tp:taxon-name>Zambion hirtum</tp:taxon-name></italic>, holotype female<bold>35–37</bold> Propodeum, dorsolateral view (double-headed arrows indicate length of pleural carina anterior and posterior to point of union with posterior transverse carina) <bold>35</bold> <italic><tp:taxon-name>Zambion hirtum</tp:taxon-name></italic>, paratype male <bold>36</bold> <italic><tp:taxon-name>Zambion monodon</tp:taxon-name></italic>, holotype female (note lack of ventral transverse carina) <bold>37</bold> <italic><tp:taxon-name>Zambion broadi</tp:taxon-name></italic>, holotype male <bold>38–39</bold> Fore wing <bold>38</bold> <italic><tp:taxon-name>Zambion hirtum</tp:taxon-name></italic>, holotype female <bold>39</bold> <italic><tp:taxon-name>Zambion hirtum</tp:taxon-name></italic>,paratype male. <bold>llc</bold> – lateral longitudinal carina, <bold>mlc</bold> – medial longitudinal carina, <bold>pc</bold> – pleural carina, <bold>ptc</bold> – posterior transverse carina, <bold>ps</bold> – propodeal spiracle, <bold>vtc</bold> – ventral transverse carina.</p></caption><graphic xmlns:xlink="http://www.w3.org/1999/xlink" xlink:href="ZooKeys-159-019-g009.jpg" position="float" orientation="portrait" xlink:type="simple"/></fig><fig id="F10" position="float" orientation="portrait"><label>Figures 40–45.</label><caption><p><bold>40–41</bold> First metasomal segment, lateral view (hollow arrow marks posterior end of dorsal longitudinal carina, solid arrow denotes posterior end of dorsolateral longitudinal carina) <bold>40</bold> <italic><tp:taxon-name>Zambion hirtum</tp:taxon-name></italic>, paratype male <bold>41</bold> <italic><tp:taxon-name>Zambion monodon</tp:taxon-name></italic>, paratype male <bold>42</bold> Anterior of metasoma, lateral view, <italic><tp:taxon-name>Zambion monodon</tp:taxon-name></italic>, paratype male (arrow points to laterotergite of second metasomal segment) <bold>43</bold> Tergites 2 and 3, dorsal view, <italic><tp:taxon-name>Zambion hirtum</tp:taxon-name></italic>, holotype female <bold>44</bold> Posterior of metasoma, lateral view showing ovipositor, <italic><tp:taxon-name>Zambion hirtum</tp:taxon-name></italic>, holotype female <bold>45</bold> Egg, lateral view, <italic><tp:taxon-name>Zambion monodon</tp:taxon-name></italic>, holotype female.</p></caption><graphic xmlns:xlink="http://www.w3.org/1999/xlink" xlink:href="ZooKeys-159-019-g010.jpg" position="float" orientation="portrait" xlink:type="simple"/></fig><fig id="F11" position="float" orientation="portrait"><label>Figures 46–48.</label><caption><p><italic><tp:taxon-name>Zambion kasparyani</tp:taxon-name></italic>, holotype male <bold>46</bold> Habitus <bold>47</bold> Head, dorsal view <bold>48</bold> Propodeum, dorsolateral view (note lack of ventral transverse carina similar to <italic><tp:taxon-name>Zambion monodon</tp:taxon-name></italic> in Fig. <bold>36</bold>).</p></caption><graphic xmlns:xlink="http://www.w3.org/1999/xlink" xlink:href="ZooKeys-159-019-g011.jpg" position="float" orientation="portrait" xlink:type="simple"/></fig></tp:treatment-sec><tp:treatment-sec sec-type="Material examined"><title>Material examined.</title><p>Holotype: ♂, Label 1: BRIT. E. AFRICA [KENYA], 30 miles from Magadi Junc., April.1912, F.G. Hamilton. Label 2: 1915-98. [NHM]. Condition: right flagellum with only basal 15 flagellomeres, left flagellum with basal 5 flagellomeres attached, fore and middle legs missing except for coxae, left flagellomeres 6 to 15 and right hind leg glued on card below specimen.</p></tp:treatment-sec><tp:treatment-sec sec-type="Etymology"><title>Etymology.</title><p>This species is named in honour of Dr. Gavin Broad (NHM) in recognition of his contributions to ichneumonid taxonomy and for finding the type specimen of this species within the unidentified ichneumonids of the Natural History Museum, London.</p></tp:treatment-sec><tp:treatment-sec sec-type="Comments"><title>Comments.</title><p><italic><tp:taxon-name>Zambion broadi</tp:taxon-name></italic> is most closely related to <italic><tp:taxon-name>Zambion wahli</tp:taxon-name></italic> as noted under the comments for that species. The differences are the colour of the propodeum (compare <xref ref-type="fig" rid="F4">Figs 8 and 9</xref>), the shape and location of the lateral abscissa of the posterior transverse carina of the propodeum, and the complete lack of the medial longitudinal carina dorsal to the posterior transverse carina of the propodeum in <italic><tp:taxon-name>Zambion broadi</tp:taxon-name></italic> (present, but incomplete in <italic><tp:taxon-name>Zambion wahli</tp:taxon-name></italic>). It is possible that <italic><tp:taxon-name>Zambion broadi</tp:taxon-name></italic> is conspecific with <italic><tp:taxon-name>Zambion wahli</tp:taxon-name></italic>, but we think this unlikely given the difference in both colour and propodeal carination. When both of these characters differ in related taxa, it is a good indicator that two species are present (e.g., in <italic><tp:taxon-name>Dyspetes</tp:taxon-name></italic> Förster) (<xref ref-type="bibr" rid="B12">He and Wan 1987</xref>)<!--PageBreak--><!--PageBreak--><!--PageBreak-->.</p></tp:treatment-sec><tp:treatment-sec><!--Section generated to contain objects referenced in tp:taxon-treatment.--><fig id="F4" position="float" orientation="portrait"><label>Figures 8–9.</label><caption><p>Habitus <bold>8</bold> <italic><tp:taxon-name>Zambion wahli</tp:taxon-name></italic>,holotype female <bold>9</bold> <italic><tp:taxon-name>Zambion broadi</tp:taxon-name></italic>,holotype male.</p></caption><graphic xmlns:xlink="http://www.w3.org/1999/xlink" xlink:href="ZooKeys-159-019-g004.jpg" position="float" orientation="portrait" xlink:type="simple"/></fig><fig id="F6" position="float" orientation="portrait"><label>Figures 16–21.</label><caption><p>Vertex showing supra-antennal horn, dorsal view <bold>16</bold> <italic><tp:taxon-name>Zambion hirtum</tp:taxon-name></italic>, paratype male <bold>17</bold> <italic><tp:taxon-name>Zambion monodon</tp:taxon-name></italic>, paratype male <bold>18</bold> <italic><tp:taxon-name>Zambion rogeri</tp:taxon-name></italic>, paratype male <bold>19</bold> <italic><tp:taxon-name>Zambion eileenae</tp:taxon-name></italic>, holotypefemale <bold>20</bold> <italic><tp:taxon-name>Zambion wahli</tp:taxon-name></italic>, holotypefemale <bold>21</bold> <italic><tp:taxon-name>Zambion broadi</tp:taxon-name></italic>, holotype male.</p></caption><graphic xmlns:xlink="http://www.w3.org/1999/xlink" xlink:href="ZooKeys-159-019-g006.jpg" position="float" orientation="portrait" xlink:type="simple"/></fig><fig id="F8" position="float" orientation="portrait"><label>Figures 28–33.</label><caption><p><bold>28–29</bold> Head, pronotum and anterior of mesoscutum, dorsal view <bold>28</bold> <italic><tp:taxon-name>Zambion wahli</tp:taxon-name></italic>, holotype female (double arrow shows widening of pronotum) <bold>29</bold> <italic><tp:taxon-name>Zambion broadi</tp:taxon-name></italic>, holotype male (arrow shows weak notaulus) <bold>30–31</bold> Pronotum, lateral view <bold>30</bold> <italic><tp:taxon-name>Zambion hirtum</tp:taxon-name></italic>, paratype male <bold>31</bold> <italic><tp:taxon-name>Zambion wahli</tp:taxon-name></italic>, holotype female <bold>32–33</bold>Mesopleuron, lateral view (arrow points to dorsal part of epicnemial carina) <bold>32</bold> <italic><tp:taxon-name>Zambion rogeri</tp:taxon-name></italic>, holotype male <bold>33</bold> <italic><tp:taxon-name>Zambion wahli</tp:taxon-name></italic>, holotype female.</p></caption><graphic xmlns:xlink="http://www.w3.org/1999/xlink" xlink:href="ZooKeys-159-019-g008.jpg" position="float" orientation="portrait" xlink:type="simple"/></fig><fig id="F5" position="float" orientation="portrait"><label>Figures 10–15.</label><caption><p>Head, anterior view <bold>10</bold> <italic><tp:taxon-name>Zambion hirtum</tp:taxon-name></italic>,paratype male <bold>11</bold> <italic><tp:taxon-name>Zambion monodon</tp:taxon-name></italic>, paratype male <bold>12</bold> <italic><tp:taxon-name>Zambion rogeri</tp:taxon-name></italic>,paratype male <bold>13</bold> <italic><tp:taxon-name>Zambion eileenae</tp:taxon-name></italic>,holotype female <bold>14</bold> <italic><tp:taxon-name>Zambion wahli</tp:taxon-name></italic>,paratype male <bold>15</bold> <italic><tp:taxon-name>Zambion broadi</tp:taxon-name></italic>, holotype male.</p></caption><graphic xmlns:xlink="http://www.w3.org/1999/xlink" xlink:href="ZooKeys-159-019-g005.jpg" position="float" orientation="portrait" xlink:type="simple"/></fig></tp:treatment-sec><ref-list><ref id="B12"><mixed-citation xmlns:xlink="http://www.w3.org/1999/xlink" xlink:type="simple"><person-group><name name-style="western"><surname>He</surname><given-names>JH</given-names></name><name name-style="western"><surname>Wan</surname><given-names>XS</given-names></name></person-group> (<year>1987</year>)<article-title> Descriptions of five new species of the genus <italic>Dyspetes</italic> (Hymenoptera: Ichneumonidae).</article-title><source>Acta Zootaxonomica Sinica </source><volume>12</volume>: <fpage>89</fpage>-<lpage>92</lpage>. [in Chinese with English summary.]</mixed-citation></ref></ref-list></tp:taxon-treatment>
